# Supplementary material for: Potential benefits of a blend of essential oils on metabolism, digestibility, organ development and gene expression of dairy calves
Source: Sci Rep. 2023 Feb 28;13:3378. doi: 10.1038/s41598-023-30088-y (PMC9974966; doi:10.1038/s41598-023-30088-y)
Supplement: Supplementary file 1 — Supplementary Information. [file 41598_2023_30088_MOESM1_ESM.xlsx]

## Sheet: Spleen
Animal	Trat	GS	PS	BirthWeight	BirthDate	DataEutanasia	Age	CN	PMA	Extrato E. coli	LPS	BR E.coli	CTRL MTT
1	controle	3/4hz	11	27.06	43166	43227	61	0.18	0.3906	0.333	0.2236	0.2592	0.1028
9	controle	3/4hz	9.6	38.34	43184	43244	60	0.0782	0.1174	0.1	0.1592	0.1822	0.0832
24	apex	3/4hz	11	39.4	43201	43259	58	0.1664	0.3004	0.1428	0.2028	0.3768	0.2384
25	controle	5/8hz	11.9	32.65	43203	43262	59	0.1558	0.2388	0.1484	0.1958	0.2006	0.0992
41	apex	5/8hz	10.1	39.7	43222	43280	58	0.3012	0.2818	0.1898	0.2174	0.2092	0.1872
49	controle	5/8hz	10	35.9	43243	43301	58	0.1454	0.1678	0.1736	0.1654	0.1764	0.1762
8020	apex	5/8hz	8.9	31.3	43181	43241	60	0.293	0.2798	1.5012	0.2628	0.2724	0.1114
8024	apex	5/8hz	11.8	33.57	43188	43248	60	0.3832	0.637	0.3404	0.3216	0.3724	0.0484
8025	controle	3/4hz	8.6	32.314	43188	43248	60	0.3984	0.4492	0.2746	0.4054	0.3172	0.0488
8027	apex	3/4hz	9.2	27.3	43193	43252	59	NA	NA	NA	NA	NA	NA
8028	controle	5/8hz	9.9	35	43193	43252	59	0.2118	0.389	0.2246	0.1898	0.1894	0.163
8035	controle	5/8hz	11.2	31.76	43213	43271	58	0.1108	0.2136	0.1682	0.1286	0.2	0.0484
8058	apex	5/8hz	11	35.2	43250	43308	58	0.0636	0.0516	0.05	0.0504	0.049	0.0994
8420	controle	5/8hz	11.4	38.2	43244	43304	60	0.2018	0.3548	0.2152	0.2304	0.2246	0.1832
8422	apex	3/4hz	11.2	31.1	43244	43304	60	0.0656	0.0506	0.0502	0.0498	0.0484	0.1012
8425	apex	3/4hz	10	27.6	43251	43311	60	0.2724	0.3328	0.2546	0.2904	0.2758	0.1334

## Sheet: NH3 cecum
Animal	GS	Trat	Day	Nnh3ceco
1	3/4hz	controle	62	0
9	3/4hz	controle	60	0
24	3/4hz	apex	59	23.1
25	5/8hz	controle	60	14.7
41	5/8hz	apex	60	11.9
49	5/8hz	controle	60	18.2
8020	5/8hz	apex	60	0
8024	5/8hz	controle	60	0
8025	5/8hz	apex	60	0
8027	3/4hz	apex	60	0
8028	5/8hz	controle	60	0
8035	5/8hz	controle	60	21.7
8058	5/8hz	apex	58	0
8420	5/8hz	controle	61	14.7
8422	3/4hz	apex	60	15.4
8425	3/4hz	apex	60	16.1

## Sheet: Nitrogen balance
Animal	Trat	GS	PS	BirthWeight	BirthDate	N intake(g/dia)	N fecal(g/dia)	N digest(g/dia)	N urin	N retido	N retido/N intake	N retido/N digest	PV_average	PV^0.75	N_ing_PM	N_fecal_PM	N_dig_PM	N_uri_PM	N_ret_PM	N_ret/N_ing_PM	N_ret/N_dig_PM
9	controle	3/4hz	9.6	38.34	43184	48.47	3.13	45.35	8.95	36.4	0.75	0.8	71.45	24.58	1.97	0.13	1.85	0.36	1.48	0.03	0.03
24	apex	3/4hz	11	39.4	43201	52.94	4.01	48.93	11.54	37.39	0.71	0.76	69.05	23.95	2.21	0.17	2.04	0.48	1.56	0.03	0.03
25	controle	5/8hz	11.9	32.65	43203	47.23	2.95	44.28	7.03	37.25	0.79	0.84	60.25	21.63	2.18	0.14	2.05	0.33	1.72	0.04	0.04
41	apex	5/8hz	10.1	39.7	43222	41.2	2.92	38.28	6.52	31.76	0.77	0.83	59.25	21.36	1.93	0.14	1.79	0.31	1.49	0.04	0.04
49	controle	5/8hz	10	35.9	43243	54.45	5.36	49.09	7.41	41.69	0.77	0.85	70.35	24.29	2.24	0.22	2.02	0.3	1.72	0.03	0.03
8020	apex	5/8hz	8.9	31.3	43181	53.57	5.52	48.05	3.1	44.95	0.84	0.94	72.7	24.9	2.15	0.22	1.93	0.12	1.81	0.03	0.04
8025	controle	3/4hz	8.6	32.314	43188	52.34	5.5	46.83	7.3	39.53	0.76	0.84	64.85	22.85	2.29	0.24	2.05	0.32	1.73	0.03	0.04
8028	controle	5/8hz	9.9	35	43193	53.22	3.69	49.53	10.74	38.78	0.73	0.78	69	23.94	2.22	0.15	2.07	0.45	1.62	0.03	0.03
8035	controle	5/8hz	11.2	31.76	43213	52.74	6.25	46.49	7.04	39.45	0.75	0.85	70.35	24.29	2.17	0.26	1.91	0.29	1.62	0.03	0.03
8058	apex	5/8hz	11	35.2	43250	52.15	5	47.16	12.39	34.76	0.67	0.74	70.2	24.25	2.15	0.21	1.94	0.51	1.43	0.03	0.03
8420	controle	5/8hz	11.4	38.2	43244	35.99	2.44	33.55	9.33	24.22	0.67	0.72	64.05	22.64	1.59	0.11	1.48	0.41	1.07	0.03	0.03
8422	apex	3/4hz	11.2	31.1	43244	40.53	1.53	38.99	5.79	33.2	0.82	0.85	52.35	19.46	2.08	0.08	2	0.3	1.71	0.04	0.04
8425	apex	3/4hz	10	27.6	43251	37.73	2.13	35.6	8.96	26.64	0.71	0.75	54.55	20.07	1.88	0.11	1.77	0.45	1.33	0.04	0.04

## Sheet: BHB.urea
Animal	Trat	Day	GS	PS	BirthWeight	BHBA	Ureia
1	Controle	60				0.0918	9.08
1	Controle	49				0.12157	11.02
1	Controle	42				0.05319	8.32
1	Controle	35				0.02279	11.31
1	Controle	30	3/4hz	11	27.06	0.0076	9.04
1	Controle	21				0.0076	9.22
1	Controle	14				0.0152	8.79
1	Controle	7				0	8.18
1	Controle	1				0.13678	32.06
9	Controle	60				0.12918	11.6
9	Controle	49				1.32972	14.34
9	Controle	42				0.03799	7.39
9	Controle	35				0.00759	11.39
9	Controle	30	3/4hz	9.6	38.34	0.038	14.84
9	Controle	21				0.09118	13.94
9	Controle	7				0.10637	9.33
9	Controle	1				0.02279	19.24
24	Apex	60				0.07598	11.24
24	Apex	42				0.06078	10.09
24	Apex	35				0.03039	10.34
24	Apex	30	3/4hz	11	39.4	0.0456	9.87
24	Apex	21				0.02279	13.26
24	Apex	14				0.05319	12.14
24	Apex	7				0.04559	3.71
24	Apex	1				1.55008	19.89
25	Controle	60				0.304	12.9
25	Controle	49				0.028575	11.06
25	Controle	42				0.05318	14.84
25	Controle	35				0.02279	12.86
25	Controle	30	5/8hz	11.9	32.65	1.10177	17.65
25	Controle	21				0.03798	8.43
25	Controle	14				0.03799	10.41
25	Controle	7				0.03039	13.26
25	Controle	1				0.20516	10.23
41	Apex	60				0.0304	11.67
41	Apex	49				0.0304	10.48
41	Apex	42				0.038	9.745
41	Apex	35				0.0076	10.34
41	Apex	30	5/8hz	10.1	39.7	0.02659	10.79
41	Apex	21				0.00759	12.43
41	Apex	14				0.08359	14.48
41	Apex	7				0.05319	12.25
41	Apex	1				0.0152	12.36
49	Controle	60				0.104475	13.94
49	Controle	49				0.16716	10.99
49	Controle	42				0.08358	10.01
49	Controle	35				0.04559	10.95
49	Controle	30	5/8hz	10	35.9	0.0607	11.13
49	Controle	21				0.0189875	14.63
49	Controle	14				0.56988	10.59
49	Controle	7				0.0304	9.4
49	Controle	1				0.03799	18.73
8020	Apex	60				0.23556	22.23
8020	Apex	49				0.24315	19.2
8020	Apex	42				0.03038	20.64
8020	Apex	35				0.05319	15.96
8020	Apex	30	5/8hz	8.9	31.3	0.21275	15.24
8020	Apex	21				0.0152	11.46
8020	Apex	14				0	10.92
8020	Apex	7				0.25074	10.34
8020	Apex	1				0.038	28.71
8024	Apex	60				0.06839	11.17
8024	Apex	49				0.06078	14.12
8024	Apex	42				0.08358	17.91
8024	Apex	35				0.0076	12.68
8024	Apex	30	5/8hz	11.8	33.57	0.03799	16.9
8024	Apex	21				0.0228	19.56
8024	Apex	14				0.06838	14.19
8024	Apex	7				0.14437	12.21
8024	Apex	1				0.197555	19.2
8025	Controle	49				0.10637	14.3
8025	Controle	42				0.10638	19.96
8025	Controle	35				0.0228	12.9
8025	Controle	30	3/4hz	8.6	32.314	0.06079	10.88
8025	Controle	21				0.01519	13.33
8025	Controle	14				0.01521	9.91
8025	Controle	7				0.0228	11.02
8027	Apex	60				0.151975	7.78
8027	Apex	49				0.06078	15.1
8027	Apex	42				0.38	9.98
8027	Apex	35				0.07598	11.56
8027	Apex	30	3/4hz	9.2	27.3	2.33271	8.43
8027	Apex	21				0.07597	8.21
8027	Apex	14				0.12918	11.1
8027	Apex	7				0.03039	14.45
8027	Apex	1				0.0152	18.37
8028	Controle	60				1.0915	16.32
8028	Controle	49				0.06079	14.27
8028	Controle	42				0.07599	13.76
8028	Controle	35				0.08358	12.57
8028	Controle	30	5/8hz	9.9	35	0.09118	8.57
8028	Controle	21				0	12.93
8028	Controle	14				0.09726	13.19
8028	Controle	7				0.02279	8.86
8028	Controle	1				0.15196	13.04
8035	Controle	60				0.20515	15.46
8035	Controle	49				0.123475	10.52
8035	Controle	42				0.13678	8.54
8035	Controle	35				0.08358	11.85
8035	Controle	30	5/8hz	11.2	31.76	0.0532	9.01
8035	Controle	21				0.0608	8.03
8035	Controle	14				0.0608	9.33
8035	Controle	7				0.03799	7.1
8035	Controle	1				0.0304	20.57
8058	Apex	60				0.1063	18.19
8058	Apex	49				0.11397	14.23
8058	Apex	42				0.16717	9.51
8058	Apex	35				0.06839	14.45
8058	Apex	30	5/8hz	11	35.2	0.06079	13.29
8058	Apex	21				0.0304	14.63
8058	Apex	14				0.03039	9.84
8058	Apex	7				0.03799	13.47
8058	Apex	1				0.01528	11.74
8420	Controle	60				0.06838	8.83
8420	Controle	49				0.40271	7.21
8420	Controle	42				0.0532	12.32
8420	Controle	35				1e-05	7.89
8420	Controle	30	5/8hz	11.4	38.2	1.16254	12.9
8420	Controle	21				0.0076	9.08
8420	Controle	14				0.0304	7.53
8420	Controle	7				0.34952	5.51
8420	Controle	1				0.08359	21.65
8422	Apex	60				0.03039	8.5
8422	Apex	49				0.03799	10.38
8422	Apex	42				0.037795	9.515
8422	Apex	35				0.0228	7.6
8422	Apex	30	3/4hz	11.2	31.1	0.06079	19.2
8422	Apex	14				0.0152	17.55
8422	Apex	7				0.0228	12
8422	Apex	1				0.14438	12.14
8425	Apex	60				0.02288	7.17
8425	Apex	49				0.151963	5.69
8425	Apex	42				0.0304	9.98
8425	Apex	35				0.14437	10.84
8425	Apex	30	3/4hz	10	27.6	0.0228	0.69
8425	Apex	21				0.0589	11.12
8425	Apex	14				0.11398	14.95
8425	Apex	7				0.23554	8.29

## Sheet: Biometry
Animal	GS	Trat	PS	BirthWeught	Day	Week	HC	HG	LG	CT
1	3/4hz	controle	11	27.06	1	1	64	68	16	70
1	3/4hz	controle			7	2	66	69	17	72
1	3/4hz	controle			14	3	68	70	16.5	73
1	3/4hz	controle			21	4	68	72.5	18	77
1	3/4hz	controle			28	5	72.5	74.5	18.5	77
1	3/4hz	controle			35	6	74	76	19	80
1	3/4hz	controle			42	7	76	79.5	19.5	82
1	3/4hz	controle			49	8	78	80	19.5	86
1	3/4hz	controle			62	9	81	84	21	91
9	3/4hz	controle	9.6	38.34	1	1	72	74.5	18	77
9	3/4hz	controle			7	2	70	73	17.5	78
9	3/4hz	controle			21	4	76	79.5	19.5	82
9	3/4hz	controle			28	5	76.5	78	20	84
9	3/4hz	controle			35	6	80	83	21	85
9	3/4hz	controle			42	7	80.5	84.5	22	89
9	3/4hz	controle			49	8	82	84	23.5	94
9	3/4hz	controle			60	9	84	88	23	95
24	3/4hz	apex	11	39.4	1	1	72	74	17	78
24	3/4hz	apex			7	2	74	80	18	81
24	3/4hz	apex			14	3	74.5	78	19	82
24	3/4hz	apex			21	4	74	78	19	81
24	3/4hz	apex			28	5	77	81	20	84
24	3/4hz	apex			35	6	79	75.5	20	88
24	3/4hz	apex			42	7	82	78	21	89
24	3/4hz	apex			49	8	79	84	20	92
24	3/4hz	apex			59	9	83	86	23	96
25	5/8hz	controle	11.9	32.65	1	1	67.5	71.5	17	74
25	5/8hz	controle			7	2	69.5	71.5	17.5	75
25	5/8hz	controle			14	3	67.5	72.5	18.5	77
25	5/8hz	controle			28	5	72.5	77	19	84
25	5/8hz	controle			35	6	78.5	81	20	85
25	5/8hz	controle			42	7	76	79	20	86
25	5/8hz	controle			49	8	77.5	81	21	88
25	5/8hz	controle			60	9	81	84	21.5	92
41	5/8hz	apex	10.1	39.7	1	1	65	67.5	18.5	76
41	5/8hz	apex			7	2	67	71	17.5	78
41	5/8hz	apex			14	3	69	74	18	79
41	5/8hz	apex			21	4	70	73	19	79
41	5/8hz	apex			28	5	69	73	18	82
41	5/8hz	apex			35	6	70	76	20	82
41	5/8hz	apex			42	7	71	76	20	84
41	5/8hz	apex			49	8	74	81	20.5	86
41	5/8hz	apex			60	9	78	83	21	88
49	5/8hz	controle	10	35.9	1	1	71	75	17	75
49	5/8hz	controle			7	2	74	77	17.5	79
49	5/8hz	controle			14	3	75.5	80.5	19	80
49	5/8hz	controle			21	4	74	80.5	18	80
49	5/8hz	controle			28	5	78	81	18	81
49	5/8hz	controle			35	6	78.5	84	19	83
49	5/8hz	controle			42	7	80	84	20	86
49	5/8hz	controle			49	8	81	84	21	89
49	5/8hz	controle			60	9	84	87	22	92
8020	5/8hz	apex	8.9	31.3	1	1	70.5	72	17.5	75
8020	5/8hz	apex			7	2	70.5	72.5	17.5	76
8020	5/8hz	apex			14	3	71.5	75	18	80
8020	5/8hz	apex			21	4	73	75	19	80
8020	5/8hz	apex			28	5	76	79	19	83
8020	5/8hz	apex			35	6	78	80.5	20	85
8020	5/8hz	apex			42	7	80	82.5	20	88
8020	5/8hz	apex			49	8	80.5	84	20.5	91
8020	5/8hz	apex			60	9	83	84	22.5	98
8024	5/8hz	controle	11.8	33.57	1	1	72	74	18	78
8024	5/8hz	controle			7	2	72	75	18	78
8024	5/8hz	controle			14	3	75	76.5	20	81
8024	5/8hz	controle			21	4	75	77	20.5	81
8024	5/8hz	controle			28	5	74.5	80	20	85
8024	5/8hz	controle			35	6	77.5	81	21	85
8024	5/8hz	controle			42	7	79.5	82	21	89
8024	5/8hz	controle			60	9	80.5	85	23	94
8025	5/8hz	apex	8.6	32.314	1	1	71	75	17	73
8025	5/8hz	apex			7	2	70	72	18	74
8025	5/8hz	apex			14	3	70.5	74	18.5	78
8025	5/8hz	apex			21	4	72	78	19	78
8025	5/8hz	apex			28	5	73	78	20	78
8025	5/8hz	apex			35	6	75	80	20	81
8025	5/8hz	apex			42	7	76.5	82	21	84
8025	5/8hz	apex			49	8	78	81.5	22	86
8025	5/8hz	apex			60	9	78	82.5	23	90
8027	3/4hz	apex	9.2	27.3	1	1	66	67	16	72
8027	3/4hz	apex			7	2	66.5	69	16.5	74
8027	3/4hz	apex			14	3	69	70.5	17	75
8027	3/4hz	apex			21	4	69.5	71	19	76
8027	3/4hz	apex			28	5	70	73.5	18.5	78
8027	3/4hz	apex			35	6	73.5	74	19	81
8027	3/4hz	apex			42	7	77.5	80	20	86
8027	3/4hz	apex			49	8	77.5	79	20.5	86
8027	3/4hz	apex			60	9	78	82	20.5	90
8028	5/8hz	controle	9.9	35	1	1	70.5	73.5	18	75
8028	5/8hz	controle			7	2	72.5	75.5	18.5	80
8028	5/8hz	controle			14	3	73	76	19.5	82
8028	5/8hz	controle			21	4	75	78.5	19	84
8028	5/8hz	controle			28	5	76.5	79.5	20	80
8028	5/8hz	controle			35	6	76.5	80	21	88
8028	5/8hz	controle			42	7	80	84.5	22	91
8028	5/8hz	controle			49	8	82.5	86.5	22	94
8035	5/8hz	controle	11.2	31.76	1	1	73	75	17	78
8035	5/8hz	controle			7	2	72.5	75.5	18.5	80
8035	5/8hz	controle			14	3	74	78	18.5	80
8035	5/8hz	controle			21	4	73	77.5	19	80
8035	5/8hz	controle			28	5	75.5	80.5	19.5	84
8035	5/8hz	controle			35	6	77	81	21	84
8035	5/8hz	controle			42	7	79	83	21	87
8035	5/8hz	controle			49	8	80	85	21	92
8035	5/8hz	controle			60	9	84	87	22	97
8058	5/8hz	apex	11	35.2	1	1	74.5	77	18	75
8058	5/8hz	apex			7	2	74.5	79	19	77
8058	5/8hz	apex			14	3	73.5	78.5	19	77
8058	5/8hz	apex			21	4	75	80	19	80
8058	5/8hz	apex			28	5	76	80	20	81
8058	5/8hz	apex			35	6	80	84	22	83
8058	5/8hz	apex			42	7	81	84	22	88
8058	5/8hz	apex			49	8	82	85	22	90
8058	5/8hz	apex			58	9	87.5	90.5	23	94
8420	5/8hz	controle	11.4	38.2	1	1	70	74	17.5	77
8420	5/8hz	controle			7	2	70	74	17.5	77
8420	5/8hz	controle			14	3	70	74.5	17.5	77
8420	5/8hz	controle			21	4	72	75	19	80
8420	5/8hz	controle			28	5	75	78	20	82
8420	5/8hz	controle			35	6	75	80	19	82
8420	5/8hz	controle			42	7	77.5	81	20.5	85
8420	5/8hz	controle			49	8	79	82	20.5	86
8420	5/8hz	controle			61	9	79	83	22	91
8422	3/4hz	apex	11.2	31.1	1	1	69	70	17	68
8422	3/4hz	apex			7	2	69	71	17.5	74
8422	3/4hz	apex			14	3	70	72	18	75
8422	3/4hz	apex			21	4	70	72	18	75
8422	3/4hz	apex			28	5	71.5	73	18	76
8422	3/4hz	apex			35	6	73	76.5	19	78
8422	3/4hz	apex			42	7	73	75	19	80
8422	3/4hz	apex			49	8	72	75	20	81
8422	3/4hz	apex			60	9	76	79	20	86
8425	3/4hz	apex	10	27.6	1	1	65	67	16.5	68
8425	3/4hz	apex			7	2	65	68	17	72
8425	3/4hz	apex			14	3	66	68.5	17	73
8425	3/4hz	apex			21	4	68.5	70	18	75
8425	3/4hz	apex			28	5	68	71	17	77
8425	3/4hz	apex			35	6	71	73	18.5	78
8425	3/4hz	apex			42	7	72	75	19	80
8425	3/4hz	apex			49	8	73	76	20	84
8425	3/4hz	apex			60	9	76	79	20.5	88

## Sheet: c2c3 rumen
Animal	GS	Trat	PS	Bithweight	Day	Week	c2c3
1	3/4hz	CON	11	27.06	14	3	2.25397
1	3/4hz	CON	11	27.06	28	5	1.20962
1	3/4hz	CON	11	27.06	42	7	NA
1	3/4hz	CON	11	27.06	62	9	1.59181
9	3/4hz	CON	9.6	38.34	28	5	1.25404
9	3/4hz	CON	9.6	38.34	42	7	1.10359
9	3/4hz	CON	9.6	38.34	60	9	1.45162
24	3/4hz	CON	11	39.4	14	3	NA
24	3/4hz	BEO	11	39.4	28	5	1.03737
24	3/4hz	BEO	11	39.4	42	7	1.02913
24	3/4hz	BEO	11	39.4	59	9	1.03499
25	5/8hz	CON	11.9	32.65	14	3	1.14995
25	5/8hz	CON	11.9	32.65	28	5	2.40159
25	5/8hz	CON	11.9	32.65	42	7	0.967584
25	5/8hz	CON	11.9	32.65	60	9	1.07595
41	5/8hz	CON	10.1	39.7	14	3	NA
41	5/8hz	BEO	10.1	39.7	28	5	2.97358
41	5/8hz	BEO	10.1	39.7	42	7	1.55067
41	5/8hz	BEO	10.1	39.7	60	9	1.63101
49	5/8hz	CON	10	35.9	14	3	2.51725
49	5/8hz	CON	10	35.9	28	5	1.41272
49	5/8hz	CON	10	35.9	42	7	1.3709
49	5/8hz	CON	10	35.9	60	9	1.44302
8020	5/8hz	BEO	8.9	31.3	14	3	2.17782
8020	5/8hz	BEO	8.9	31.3	28	5	1.3104
8020	5/8hz	BEO	8.9	31.3	42	7	1.13337
8020	5/8hz	BEO	8.9	31.3	60	9	1.2039
8024	5/8hz	CON	11.8	33.57	14	3	4.62403
8024	5/8hz	CON	11.8	33.57	28	5	1.61512
8024	5/8hz	CON	11.8	33.57	42	7	1.59819
8024	5/8hz	CON	11.8	33.57	60	9	1.07735
8025	5/8hz	BEO	8.6	32.314	14	3	4.71311
8025	5/8hz	BEO	8.6	32.314	28	5	1.34699
8025	5/8hz	BEO	8.6	32.314	42	7	1.05756
8025	5/8hz	BEO	8.6	32.314	60	9	1.04388
8027	3/4hz	BEO	9.2	27.3	14	3	NA
8027	3/4hz	BEO	9.2	27.3	28	5	NA
8027	3/4hz	BEO	9.2	27.3	42	7	1.02715
8027	3/4hz	BEO	9.2	27.3	60	9	1.14394
8028	5/8hz	CON	9.9	35	14	3	2.41535
8028	5/8hz	CON	9.9	35	28	5	1.14112
8028	5/8hz	CON	9.9	35	42	7	1.16952
8028	5/8hz	CON	9.9	35	60	9	1.07069
8035	5/8hz	CON	11.2	31.76	14	3	3.46632
8035	5/8hz	CON	11.2	31.76	28	5	1.07584
8035	5/8hz	CON	11.2	31.76	42	7	1.30716
8035	5/8hz	CON	11.2	31.76	60	9	1.17879
8058	5/8hz	BEO	11	35.2	14	3	NA
8058	5/8hz	BEO	11	35.2	28	5	1.3777
8058	5/8hz	BEO	11	35.2	42	7	1.29796
8058	5/8hz	BEO	11	35.2	58	9	1.2417
8420	5/8hz	CON	11.4	38.2	14	3	2.4736
8420	5/8hz	CON	11.4	38.2	28	5	1.54919
8420	5/8hz	CON	11.4	38.2	42	7	1.33271
8420	5/8hz	CON	11.4	38.2	61	9	1.88454
8422	3/4hz	BEO	11.2	31.1	14	3	2.27495
8422	3/4hz	BEO	11.2	31.1	28	5	1.80518
8422	3/4hz	BEO	11.2	31.1	42	7	1.05908
8422	3/4hz	BEO	11.2	31.1	60	9	1.73056
8425	3/4hz	BEO	10	27.6	14	3	NA
8425	3/4hz	BEO	10	27.6	28	5	NA
8425	3/4hz	BEO	10	27.6	42	7	1.18372
8425	3/4hz	BEO	10	27.6	60	9	1.2306

## Sheet: Intake
Animal	Trat	GS	PS	Birthweight	Day	Week	Mrmorning	Mrafternoon	TotalMR	Water	Starter	DMStarter	CPDMSarter	EDMStarter	MRDM	MRCPDM	MRDME	TotalDMIntake	TotalCPIntake	TotalEIntake	TotalIntake	WeightGain	FeedConvertion	FeedEffciency
1	controle	3/4hz	11	27.06	4	1	1700	2000	3700	64	0	0	0	0	536.408	101.864	2.41283e+06	536.408	101.864	2.41283e+06	57553.6	32.4	1.77635	0.562953
1	controle				5	1	2400	2350	4750	564	4	3.77837	0.717891	16686	688.631	130.771	3.09755e+06	692.41	131.489	3.11423e+06
1	controle				6	1	2400	1700	4100	1284	12	11.3351	2.15367	50057.9	594.397	112.876	2.67367e+06	605.733	115.03	2.72373e+06
1	controle				7	2	2500	1150	3650	540	0	0	0	0	529.159	100.487	2.38022e+06	529.159	100.487	2.38022e+06
1	controle				8	2	2500	1900	4400	1420	12	11.3351	2.15367	50057.9	637.89	121.135	2.86931e+06	649.225	123.289	2.91936e+06
1	controle				9	2	2500	2500	5000	1300	12	11.3351	2.15367	50057.9	724.875	137.654	3.26057e+06	736.21	139.807	3.31063e+06
1	controle				10	2	2500	2350	4850	1380	22	20.7811	3.9484	91772.9	703.129	133.524	3.16276e+06	723.91	137.473	3.25453e+06
1	controle				11	2	2500	2500	5000	680	17	16.0581	3.05104	70915.4	724.875	137.654	3.26057e+06	740.933	140.705	3.33149e+06
1	controle				12	2	2500	2470	4970	760	35	33.0608	6.28155	146002	720.526	136.828	3.24101e+06	753.587	143.109	3.38701e+06
1	controle				13	2	2500	2500	5000	640	35	33.0608	6.28155	146002	724.875	137.654	3.26057e+06	757.936	143.935	3.40658e+06
1	controle				14	3	2500	2500	5000	900	67	63.2878	12.0247	279490	724.875	137.654	3.26057e+06	788.163	149.678	3.54006e+06
1	controle				15	3	2500	2500	5000	420	91	85.958	16.332	379606	724.875	137.654	3.26057e+06	810.833	153.986	3.64018e+06
1	controle				16	3	2500	2500	5000	720	152	143.578	27.2799	634067	724.875	137.654	3.26057e+06	868.453	164.934	3.89464e+06
1	controle				17	3	2500	2500	5000	740	62	58.5648	11.1273	258633	724.875	137.654	3.26057e+06	783.44	148.781	3.51921e+06
1	controle				18	3	2500	2500	5000	560	69	65.177	12.3836	287833	724.875	137.654	3.26057e+06	790.052	150.037	3.54841e+06
1	controle				19	3	2500	2500	5000	2000	38	35.8946	6.81996	158517	724.875	137.654	3.26057e+06	760.77	144.474	3.41909e+06
1	controle				20	3	2500	2500	5000	1220	120	113.351	21.5367	500579	724.875	137.654	3.26057e+06	838.226	159.19	3.76115e+06
1	controle				21	4	2500	2500	5000	540	104	98.2377	18.6652	433835	724.875	137.654	3.26057e+06	823.113	156.319	3.69441e+06
1	controle				22	4	2500	2500	5000	760	42	39.6729	7.53786	175203	724.875	137.654	3.26057e+06	764.548	145.192	3.43578e+06
1	controle				23	4	2500	2500	5000	1100	122	115.24	21.8957	508922	724.875	137.654	3.26057e+06	840.115	159.549	3.7695e+06
1	controle				24	4	2500	2500	5000	660	204	192.697	36.6124	850985	724.875	137.654	3.26057e+06	917.572	174.266	4.11156e+06
1	controle				25	4	2500	2500	5000	600	165	155.858	29.613	688297	724.875	137.654	3.26057e+06	880.733	167.267	3.94887e+06
1	controle				26	4	2500	2500	5000	620	155	146.412	27.8183	646582	724.875	137.654	3.26057e+06	871.287	165.472	3.90716e+06
1	controle				27	4	2500	2500	5000	720	NA	NA	NA	NA	724.875	137.654	3.26057e+06	NA	NA	NA
1	controle				28	5	2500	2500	5000	1280	NA	NA	NA	NA	724.875	137.654	3.26057e+06	NA	NA	NA
1	controle				29	5	2500	2500	5000	840	100	94.4593	17.9473	417149	724.875	137.654	3.26057e+06	819.334	155.601	3.67772e+06
1	controle				30	5	2500	2500	5000	660	174	164.359	31.2283	725840	724.875	137.654	3.26057e+06	889.234	168.882	3.98641e+06
1	controle				31	5	2500	2500	5000	640	190	179.473	34.0998	792584	724.875	137.654	3.26057e+06	904.348	171.754	4.05316e+06
1	controle				32	5	2500	2500	5000	460	214	202.143	38.4072	892700	724.875	137.654	3.26057e+06	927.018	176.061	4.15327e+06
1	controle				33	5	2500	2500	5000	840	200	188.919	35.8946	834299	724.875	137.654	3.26057e+06	913.794	173.548	4.09487e+06
1	controle				34	5	2500	2500	5000	780	213	201.198	38.2277	888528	724.875	137.654	3.26057e+06	926.073	175.881	4.1491e+06
1	controle				35	6	2500	2500	5000	1880	258	243.705	46.304	1.07625e+06	724.875	137.654	3.26057e+06	968.58	183.958	4.33682e+06
1	controle				36	6	2500	2500	5000	860	196	185.14	35.1767	817613	724.875	137.654	3.26057e+06	910.015	172.83	4.07819e+06
1	controle				37	6	2500	2500	5000	600	310	292.824	55.6366	1.29316e+06	724.875	137.654	3.26057e+06	1017.7	193.29	4.55374e+06
1	controle				38	6	2500	2500	5000	1500	325	306.993	58.3286	1.35574e+06	724.875	137.654	3.26057e+06	1031.87	195.982	4.61631e+06
1	controle				39	6	2500	2500	5000	740	427	403.341	76.6349	1.78123e+06	724.875	137.654	3.26057e+06	1128.22	214.289	5.0418e+06
1	controle				40	6	2500	2500	5000	980	460	434.513	82.5575	1.91889e+06	724.875	137.654	3.26057e+06	1159.39	220.211	5.17946e+06
1	controle				41	6	2500	2500	5000	640	464	438.291	83.2754	1.93557e+06	724.875	137.654	3.26057e+06	1163.17	220.929	5.19615e+06
1	controle				42	7	2500	2500	5000	1300	636	600.761	114.145	2.65307e+06	724.875	137.654	3.26057e+06	1325.64	251.798	5.91365e+06
1	controle				43	7	2500	2500	5000	1120	643	607.374	115.401	2.68227e+06	724.875	137.654	3.26057e+06	1332.25	253.055	5.94285e+06
1	controle				44	7	2500	2500	5000	580	NA	NA	NA	NA	724.875	137.654	3.26057e+06	NA	NA	NA
1	controle				45	7	2500	2500	5000	1380	925	873.749	166.012	3.85863e+06	724.875	137.654	3.26057e+06	1598.62	303.666	7.11921e+06
1	controle				46	7	2500	2500	5000	740	780	736.783	139.989	3.25377e+06	724.875	137.654	3.26057e+06	1461.66	277.643	6.51434e+06
1	controle				47	7	2500	2500	5000	900	948	895.475	170.14	3.95458e+06	724.875	137.654	3.26057e+06	1620.35	307.794	7.21515e+06
1	controle				48	7	2500	2500	5000	500	641	605.484	115.042	2.67393e+06	724.875	137.654	3.26057e+06	1330.36	252.696	5.9345e+06
1	controle				49	8	2500	2500	5000	1220	871	822.741	156.321	3.63337e+06	724.875	137.654	3.26057e+06	1547.62	293.975	6.89395e+06
1	controle				50	8	2500	2500	5000	1580	929	877.527	166.73	3.87532e+06	724.875	137.654	3.26057e+06	1602.4	304.384	7.13589e+06
1	controle				51	8	2500	2500	5000	720	1084	1023.94	194.548	4.5219e+06	724.875	137.654	3.26057e+06	1748.81	332.202	7.78248e+06
1	controle				52	8	2500	2500	5000	1440	1030	972.931	184.857	4.29664e+06	724.875	137.654	3.26057e+06	1697.81	322.511	7.55721e+06
1	controle				53	8	2500	2500	5000	1660	1036	978.599	185.934	4.32167e+06	724.875	137.654	3.26057e+06	1703.47	323.588	7.58224e+06
1	controle				54	8	2500	2500	5000	1240	1242	1173.19	222.905	5.181e+06	724.875	137.654	3.26057e+06	1898.06	360.559	8.44157e+06
1	controle				55	8	2500	2500	5000	970	1030	972.931	184.857	4.29664e+06	724.875	137.654	3.26057e+06	1697.81	322.511	7.55721e+06
1	controle				56	9	2500	2500	5000	120	10	9.44593	1.79473	41714.9	724.875	137.654	3.26057e+06	734.321	139.448	3.30229e+06
1	controle				57	9	2500	2500	5000	506	0	0	0	0	724.875	137.654	3.26057e+06	724.875	137.654	3.26057e+06
1	controle				58	9	2500	2500	5000		4	3.77837	0.717891	16686	724.875	137.654	3.26057e+06	728.653	138.372	3.27726e+06
1	controle				59	9	2500	2500	5000	1560	1011	954.984	181.447	4.21738e+06	724.875	137.654	3.26057e+06	1679.86	319.101	7.47796e+06
1	controle				60	9	2500	2500	5000	0	0	0	0	0	724.875	137.654	3.26057e+06	724.875	137.654	3.26057e+06
8020	apex	5/8hz	8.9	31.3	4	1	2500	2500	5000	3980	0	0	0	0	724.875	137.654	3.26057e+06	724.875	137.654	3.26057e+06	63099.3	43.5	1.45056	0.68939
8020	apex				5	1	2500	2500	5000	3420	0	0	0	0	724.875	137.654	3.26057e+06	724.875	137.654	3.26057e+06
8020	apex				6	1	2500	2500	5000	2440	0	0	0	0	724.875	137.654	3.26057e+06	724.875	137.654	3.26057e+06
8020	apex				7	2	2500	2500	5000	3040	0	0	0	0	724.875	137.654	3.26057e+06	724.875	137.654	3.26057e+06
8020	apex				8	2	2500	2500	5000	2260	18	17.0027	3.23051	75086.9	724.875	137.654	3.26057e+06	741.878	140.884	3.33566e+06
8020	apex				9	2	2500	2500	5000	2100	10	9.44593	1.79473	41714.9	724.875	137.654	3.26057e+06	734.321	139.448	3.30229e+06
8020	apex				10	2	2500	2500	5000	2900	6	5.66756	1.07684	25029	724.875	137.654	3.26057e+06	730.543	138.731	3.2856e+06
8020	apex				11	2	2500	2500	5000	2460	11	10.3905	1.9742	45886.4	724.875	137.654	3.26057e+06	735.266	139.628	3.30646e+06
8020	apex				12	2	2500	2500	5000	3500	0	0	0	0	724.875	137.654	3.26057e+06	724.875	137.654	3.26057e+06
8020	apex				13	2	2500	2500	5000	3100	0	0	0	0	724.875	137.654	3.26057e+06	724.875	137.654	3.26057e+06
8020	apex				14	3	2500	2500	5000	2100	33	31.1716	5.9226	137659	724.875	137.654	3.26057e+06	756.047	143.576	3.39823e+06
8020	apex				15	3	2500	2500	5000	2940	57	53.8418	10.2299	237775	724.875	137.654	3.26057e+06	778.717	147.884	3.49835e+06
8020	apex				16	3	2500	2500	5000	2480	10	9.44593	1.79473	41714.9	724.875	137.654	3.26057e+06	734.321	139.448	3.30229e+06
8020	apex				17	3	2500	2500	5000	1660	36	34.0054	6.46102	150174	724.875	137.654	3.26057e+06	758.88	144.115	3.41075e+06
8020	apex				18	3	2500	2500	5000	1740	17	16.0581	3.05104	70915.4	724.875	137.654	3.26057e+06	740.933	140.705	3.33149e+06
8020	apex				19	3	2500	2500	5000	1800	65	61.3986	11.6657	271147	724.875	137.654	3.26057e+06	786.274	149.319	3.53172e+06
8020	apex				20	3	2500	2500	5000	1320	140	132.243	25.1262	584009	724.875	137.654	3.26057e+06	857.118	162.78	3.84458e+06
8020	apex				21	4	2500	2500	5000	1300	70	66.1215	12.5631	292005	724.875	137.654	3.26057e+06	790.997	150.217	3.55258e+06
8020	apex				22	4	2500	2500	5000	2700	157	148.301	28.1772	654925	724.875	137.654	3.26057e+06	873.176	165.831	3.9155e+06
8020	apex				23	4	2500	2500	5000	1820	144	136.021	25.8441	600695	724.875	137.654	3.26057e+06	860.896	163.498	3.86127e+06
8020	apex				24	4	2500	2500	5000	1460	231	218.201	41.4582	963615	724.875	137.654	3.26057e+06	943.076	179.112	4.22419e+06
8020	apex				25	4	2500	2500	5000	1860	207	195.531	37.1509	863499	724.875	137.654	3.26057e+06	920.406	174.805	4.12407e+06
8020	apex				26	4	2500	2500	5000	920	123	116.185	22.0751	513094	724.875	137.654	3.26057e+06	841.06	159.729	3.77367e+06
8020	apex				27	4	2500	2500	5000	520	96	90.681	17.2294	400464	724.875	137.654	3.26057e+06	815.556	154.883	3.66104e+06
8020	apex				28	5	2500	2500	5000	980	327	308.882	58.6876	1.36408e+06	724.875	137.654	3.26057e+06	1033.76	196.341	4.62465e+06
8020	apex				29	5	2500	2500	5000	1180	187	176.639	33.5614	780070	724.875	137.654	3.26057e+06	901.514	171.215	4.04064e+06
8020	apex				30	5	2500	2500	5000	1620	233	220.09	41.8172	971958	724.875	137.654	3.26057e+06	944.965	179.471	4.23253e+06
8020	apex				31	5	2500	2500	5000	1640	386	364.613	69.2765	1.6102e+06	724.875	137.654	3.26057e+06	1089.49	206.93	4.87077e+06
8020	apex				32	5	2500	2500	5000	2620	361	340.998	64.7897	1.50591e+06	724.875	137.654	3.26057e+06	1065.87	202.443	4.76648e+06
8020	apex				33	5	2500	2500	5000	1780	451	426.012	80.9422	1.88134e+06	724.875	137.654	3.26057e+06	1150.89	218.596	5.14192e+06
8020	apex				34	5	2500	2500	5000	1660	526	496.856	94.4027	2.19421e+06	724.875	137.654	3.26057e+06	1221.73	232.056	5.45478e+06
8020	apex				35	6	2500	2500	5000	1940	216	204.032	38.7661	901043	724.875	137.654	3.26057e+06	928.907	176.42	4.16162e+06
8020	apex				36	6	2500	2500	5000	3020	621	586.593	111.453	2.5905e+06	724.875	137.654	3.26057e+06	1311.47	249.106	5.85107e+06
8020	apex				37	6	2500	2500	5000	1840	388	366.502	69.6354	1.61854e+06	724.875	137.654	3.26057e+06	1091.38	207.289	4.87911e+06
8020	apex				38	6	2500	2500	5000	2440	500	472.297	89.7364	2.08575e+06	724.875	137.654	3.26057e+06	1197.17	227.39	5.34632e+06
8020	apex				39	6	2500	2500	5000	1880	654	617.764	117.375	2.72816e+06	724.875	137.654	3.26057e+06	1342.64	255.029	5.98873e+06
8020	apex				40	6	2500	2500	5000	2140	532	502.524	95.4795	2.21924e+06	724.875	137.654	3.26057e+06	1227.4	233.133	5.47981e+06
8020	apex				41	6	2500	2500	5000	2680	NA	NA	NA	NA	724.875	137.654	3.26057e+06	NA	NA	NA
8020	apex				42	7	2500	2500	5000	2280	610	576.202	109.478	2.54461e+06	724.875	137.654	3.26057e+06	1301.08	247.132	5.80519e+06
8020	apex				43	7	2500	2500	5000	2560	606	572.424	108.76	2.52793e+06	724.875	137.654	3.26057e+06	1297.3	246.414	5.7885e+06
8020	apex				44	7	2500	2500	5000	2140	851	803.849	152.731	3.54994e+06	724.875	137.654	3.26057e+06	1528.72	290.385	6.81052e+06
8020	apex				45	7	2500	2500	5000	2740	908	857.691	162.961	3.78772e+06	724.875	137.654	3.26057e+06	1582.57	300.615	7.04829e+06
8020	apex				46	7	2500	2500	5000	3140	654	617.764	117.375	2.72816e+06	724.875	137.654	3.26057e+06	1342.64	255.029	5.98873e+06
8020	apex				47	7	2500	2500	5000	2540	772	729.226	138.553	3.22039e+06	724.875	137.654	3.26057e+06	1454.1	276.207	6.48097e+06
8020	apex				48	7	2500	2500	5000	2740	1155	1091.01	207.291	4.81808e+06	724.875	137.654	3.26057e+06	1815.88	344.945	8.07865e+06
8020	apex				49	8	2500	2500	5000	3020	880	831.242	157.936	3.67092e+06	724.875	137.654	3.26057e+06	1556.12	295.59	6.93149e+06
8020	apex				50	8	2500	2500	5000	1800	988	933.258	177.319	4.12144e+06	724.875	137.654	3.26057e+06	1658.13	314.973	7.38201e+06
8020	apex				51	8	2500	2500	5000	2500	834	787.791	149.68	3.47903e+06	724.875	137.654	3.26057e+06	1512.67	287.334	6.7396e+06
8020	apex				52	8	2500	2500	5000	360	1358	1282.76	243.724	5.66489e+06	724.875	137.654	3.26057e+06	2007.63	381.378	8.92546e+06
8020	apex				53	8	2500	2500	5000	3540	919	868.081	164.935	3.8336e+06	724.875	137.654	3.26057e+06	1592.96	302.589	7.09418e+06
8020	apex				54	8	2500	2500	5000	2160	813	767.955	145.911	3.39143e+06	724.875	137.654	3.26057e+06	1492.83	283.565	6.652e+06
8020	apex				55	8	2500	2500	5000	1160	808	763.232	145.014	3.37057e+06	724.875	137.654	3.26057e+06	1488.11	282.668	6.63114e+06
8020	apex				56	9	2500	2500	5000	2700	772	729.226	138.553	3.22039e+06	724.875	137.654	3.26057e+06	1454.1	276.207	6.48097e+06
8020	apex				57	9	2500	2500	5000	1140	329	310.771	59.0465	1.37242e+06	724.875	137.654	3.26057e+06	1035.65	196.7	4.633e+06
8020	apex				58	9	2500	2500	5000	3140	694	655.548	124.554	2.89502e+06	724.875	137.654	3.26057e+06	1380.42	262.208	6.15559e+06
8020	apex				59	9	2500	2500	5000	4020	1142	1078.73	204.958	4.76385e+06	724.875	137.654	3.26057e+06	1803.6	342.612	8.02442e+06
8020	apex				60	9	2500	2500	5000	1660	1153	1089.12	206.932	4.80973e+06	724.875	137.654	3.26057e+06	1813.99	344.586	8.07031e+06
8024	apex	5/8hz	11.8	33.57	4	1	2450	1000	3450	1600	0	0	0	0	500.164	94.9811	2.2498e+06	500.164	94.9811	2.2498e+06	51512.9	31.43	1.63897	0.610139
8024	apex				5	1	2500	2500	5000	660	0	0	0	0	724.875	137.654	3.26057e+06	724.875	137.654	3.26057e+06
8024	apex				6	1	2500	2500	5000	1460	0	0	0	0	724.875	137.654	3.26057e+06	724.875	137.654	3.26057e+06
8024	apex				7	2	2500	2500	5000	980	0	0	0	0	724.875	137.654	3.26057e+06	724.875	137.654	3.26057e+06
8024	apex				8	2	2500	2500	5000	1240	0	0	0	0	724.875	137.654	3.26057e+06	724.875	137.654	3.26057e+06
8024	apex				9	2	2500	2500	5000	1840	0	0	0	0	724.875	137.654	3.26057e+06	724.875	137.654	3.26057e+06
8024	apex				10	2	2500	2500	5000	1420	0	0	0	0	724.875	137.654	3.26057e+06	724.875	137.654	3.26057e+06
8024	apex				11	2	2500	2500	5000	1960	0	0	0	0	724.875	137.654	3.26057e+06	724.875	137.654	3.26057e+06
8024	apex				12	2	2500	2500	5000	1180	0	0	0	0	724.875	137.654	3.26057e+06	724.875	137.654	3.26057e+06
8024	apex				13	2	2500	1750	4250	720	0	0	0	0	616.144	117.006	2.77149e+06	616.144	117.006	2.77149e+06
8024	apex				14	3	2500	2500	5000	660	0	0	0	0	724.875	137.654	3.26057e+06	724.875	137.654	3.26057e+06
8024	apex				15	3	2500	2500	5000	580	0	0	0	0	724.875	137.654	3.26057e+06	724.875	137.654	3.26057e+06
8024	apex				16	3	2500	2500	5000	1160	0	0	0	0	724.875	137.654	3.26057e+06	724.875	137.654	3.26057e+06
8024	apex				17	3	2500	2500	5000	920	34	32.1162	6.10207	141831	724.875	137.654	3.26057e+06	756.991	143.756	3.40241e+06
8024	apex				18	3	2500	2500	5000	2020	0	0	0	0	724.875	137.654	3.26057e+06	724.875	137.654	3.26057e+06
8024	apex				19	3	2500	2500	5000	1720	0	0	0	0	724.875	137.654	3.26057e+06	724.875	137.654	3.26057e+06
8024	apex				20	3	2500	2500	5000	520	6	5.66756	1.07684	25029	724.875	137.654	3.26057e+06	730.543	138.731	3.2856e+06
8024	apex				21	4	2500	2500	5000	1760	0	0	0	0	724.875	137.654	3.26057e+06	724.875	137.654	3.26057e+06
8024	apex				22	4	2500	2500	5000	1600	29	27.3932	5.20471	120973	724.875	137.654	3.26057e+06	752.268	142.858	3.38155e+06
8024	apex				23	4	2500	2500	5000	1880	12	11.3351	2.15367	50057.9	724.875	137.654	3.26057e+06	736.21	139.807	3.31063e+06
8024	apex				24	4	2500	2500	5000	1500	NA	NA	NA	NA	724.875	137.654	3.26057e+06	NA	NA	NA
8024	apex				25	4	2500	2500	5000	1840	32	30.227	5.74313	133488	724.875	137.654	3.26057e+06	755.102	143.397	3.39406e+06
8024	apex				26	4	2500	2500	5000	980	18	17.0027	3.23051	75086.9	724.875	137.654	3.26057e+06	741.878	140.884	3.33566e+06
8024	apex				27	4	2500	2500	5000	1780	35	33.0608	6.28155	146002	724.875	137.654	3.26057e+06	757.936	143.935	3.40658e+06
8024	apex				28	5	2500	2500	5000	2140	38	35.8946	6.81996	158517	724.875	137.654	3.26057e+06	760.77	144.474	3.41909e+06
8024	apex				29	5	2500	2500	5000	1780	93	87.8472	16.691	387949	724.875	137.654	3.26057e+06	812.722	154.345	3.64852e+06
8024	apex				30	5	2500	2500	5000	2000	41	38.7283	7.35838	171031	724.875	137.654	3.26057e+06	763.603	145.012	3.43161e+06
8024	apex				31	5	2500	2500	5000	2320	120	113.351	21.5367	500579	724.875	137.654	3.26057e+06	838.226	159.19	3.76115e+06
8024	apex				32	5	2500	2500	5000	2060	77	72.7337	13.8194	321205	724.875	137.654	3.26057e+06	797.609	151.473	3.58178e+06
8024	apex				33	5	2500	2500	5000	2260	158	149.246	28.3567	659096	724.875	137.654	3.26057e+06	874.121	166.01	3.91967e+06
8024	apex				34	5	2500	2500	5000	2640	76	71.7891	13.6399	317034	724.875	137.654	3.26057e+06	796.664	151.294	3.57761e+06
8024	apex				35	6	2500	2500	5000	2140	181	170.971	32.4846	755041	724.875	137.654	3.26057e+06	895.846	170.138	4.01562e+06
8024	apex				36	6	2500	2500	5000	2520	167	157.747	29.972	696640	724.875	137.654	3.26057e+06	882.622	167.626	3.95721e+06
8024	apex				37	6	2500	2500	5000	1700	216	204.032	38.7661	901043	724.875	137.654	3.26057e+06	928.907	176.42	4.16162e+06
8024	apex				38	6	2500	2500	5000	1560	109	102.961	19.5625	454693	724.875	137.654	3.26057e+06	827.836	157.216	3.71527e+06
8024	apex				39	6	2500	2500	5000	2440	300	283.378	53.8418	1.25145e+06	724.875	137.654	3.26057e+06	1008.25	191.496	4.51202e+06
8024	apex				40	6	2500	2500	5000	2140	127	119.963	22.793	529780	724.875	137.654	3.26057e+06	844.838	160.447	3.79035e+06
8024	apex				41	6	2500	2500	5000	1880	NA	NA	NA	NA	724.875	137.654	3.26057e+06	NA	NA	NA
8024	apex				42	7	2500	2500	5000	1240	290	273.932	52.0471	1.20973e+06	724.875	137.654	3.26057e+06	998.807	189.701	4.47031e+06
8024	apex				43	7	2500	2500	5000	1560	280	264.486	50.2524	1.16802e+06	724.875	137.654	3.26057e+06	989.361	187.906	4.42859e+06
8024	apex				44	7	2500	2500	5000	860	156	147.357	27.9978	650753	724.875	137.654	3.26057e+06	872.232	165.652	3.91133e+06
8024	apex				45	7	2500	2500	5000	2020	239	225.758	42.894	996987	724.875	137.654	3.26057e+06	950.633	180.548	4.25756e+06
8024	apex				46	7	2500	2500	5000	1380	197	186.085	35.3561	821784	724.875	137.654	3.26057e+06	910.96	173.01	4.08236e+06
8024	apex				47	7	2500	2500	5000	1280	377	356.112	67.6612	1.57265e+06	724.875	137.654	3.26057e+06	1080.99	205.315	4.83323e+06
8024	apex				48	7	2500	2500	5000	2160	183	172.861	32.8435	763384	724.875	137.654	3.26057e+06	897.736	170.497	4.02396e+06
8024	apex				49	8	2500	2500	5000	2900	442	417.51	79.327	1.8438e+06	724.875	137.654	3.26057e+06	1142.39	216.981	5.10438e+06
8024	apex				50	8	2500	2500	5000	1700	166	156.803	29.7925	692468	724.875	137.654	3.26057e+06	881.678	167.446	3.95304e+06
8024	apex				51	8	2500	2500	5000	2600	385	363.668	69.097	1.60603e+06	724.875	137.654	3.26057e+06	1088.54	206.751	4.8666e+06
8024	apex				52	8	2500	2500	5000	2640	261	246.539	46.8424	1.08876e+06	724.875	137.654	3.26057e+06	971.414	184.496	4.34933e+06
8024	apex				53	8	2500	2500	5000	1360	422	398.618	75.7375	1.76037e+06	724.875	137.654	3.26057e+06	1123.49	213.391	5.02095e+06
8024	apex				54	8	2500	2500	5000	2120	479	452.46	85.9675	1.99815e+06	724.875	137.654	3.26057e+06	1177.34	223.621	5.25872e+06
8024	apex				55	8	2500	2500	5000	632	3040	2871.56	545.597	1.26813e+07	724.875	137.654	3.26057e+06	3596.44	683.251	1.59419e+07
8024	apex				56	9	2500	2500	5000	3040	632	596.983	113.427	2.63638e+06	724.875	137.654	3.26057e+06	1321.86	251.081	5.89696e+06
8024	apex				57	9	2500	2500	5000	1160	1094	1033.39	196.343	4.56362e+06	724.875	137.654	3.26057e+06	1758.26	333.997	7.82419e+06
8024	apex				58	9	2500	2500	5000	2060	195	184.196	34.9972	813441	724.875	137.654	3.26057e+06	909.071	172.651	4.07402e+06
8024	apex				59	9	2500	2500	5000	2680	NA	NA	NA	NA	724.875	137.654	3.26057e+06	NA	NA	NA
8024	apex				60	9	2500	2500	5000	890	439	414.677	78.7885	1.83129e+06	724.875	137.654	3.26057e+06	1139.55	216.442	5.09186e+06
8025	controle	5/8hz	8.6	32.314	4	1	0	1950	1950	2480	0	0	0	0	282.701	53.685	1.27162e+06	282.701	53.685	1.27162e+06	55795.5	34.436	1.62027	0.617183
8025	controle				5	1	2500	1750	4250	2520	0	0	0	0	616.144	117.006	2.77149e+06	616.144	117.006	2.77149e+06
8025	controle				6	1	2500	2500	5000	1680	0	0	0	0	724.875	137.654	3.26057e+06	724.875	137.654	3.26057e+06
8025	controle				7	2	2500	2500	5000	1540	0	0	0	0	724.875	137.654	3.26057e+06	724.875	137.654	3.26057e+06
8025	controle				8	2	2500	2500	5000	1420	0	0	0	0	724.875	137.654	3.26057e+06	724.875	137.654	3.26057e+06
8025	controle				9	2	2500	2500	5000	1340	0	0	0	0	724.875	137.654	3.26057e+06	724.875	137.654	3.26057e+06
8025	controle				10	2	2500	2500	5000	1020	0	0	0	0	724.875	137.654	3.26057e+06	724.875	137.654	3.26057e+06
8025	controle				11	2	2500	2500	5000	2080	0	0	0	0	724.875	137.654	3.26057e+06	724.875	137.654	3.26057e+06
8025	controle				12	2	2500	2500	5000	2240	13	12.2797	2.33315	54229.4	724.875	137.654	3.26057e+06	737.155	139.987	3.3148e+06
8025	controle				13	2	2500	2500	5000	1940	27	25.504	4.84576	112630	724.875	137.654	3.26057e+06	750.379	142.5	3.37321e+06
8025	controle				14	3	2500	2500	5000	1200	5	4.72297	0.897364	20857.5	724.875	137.654	3.26057e+06	729.598	138.551	3.28143e+06
8025	controle				15	3	2500	2500	5000	1660	0	0	0	0	724.875	137.654	3.26057e+06	724.875	137.654	3.26057e+06
8025	controle				16	3	2500	2500	5000	1520	0	0	0	0	724.875	137.654	3.26057e+06	724.875	137.654	3.26057e+06
8025	controle				17	3	2500	2500	5000	1360	NA	NA	NA	NA	724.875	137.654	3.26057e+06	NA	NA	NA
8025	controle				18	3	2500	2500	5000	2640	0	0	0	0	724.875	137.654	3.26057e+06	724.875	137.654	3.26057e+06
8025	controle				19	3	2500	2500	5000	860	NA	NA	NA	NA	724.875	137.654	3.26057e+06	NA	NA	NA
8025	controle				20	3	2500	2500	5000	1140	NA	NA	NA	NA	724.875	137.654	3.26057e+06	NA	NA	NA
8025	controle				21	4	2500	2500	5000	760	38	35.8946	6.81996	158517	724.875	137.654	3.26057e+06	760.77	144.474	3.41909e+06
8025	controle				22	4	2500	2500	5000	1360	50	47.2297	8.97364	208575	724.875	137.654	3.26057e+06	772.105	146.627	3.46915e+06
8025	controle				23	4	2500	2500	5000	2850	54	51.008	9.69153	225261	724.875	137.654	3.26057e+06	775.883	147.345	3.48584e+06
8025	controle				24	4	2500	2500	5000	1500	77	72.7337	13.8194	321205	724.875	137.654	3.26057e+06	797.609	151.473	3.58178e+06
8025	controle				25	4	2500	2500	5000	1480	72	68.0107	12.922	300348	724.875	137.654	3.26057e+06	792.886	150.576	3.56092e+06
8025	controle				26	4	2500	2500	5000	1600	121	114.296	21.7162	504751	724.875	137.654	3.26057e+06	839.171	159.37	3.76533e+06
8025	controle				27	4	2500	2500	5000	1540	156	147.357	27.9978	650753	724.875	137.654	3.26057e+06	872.232	165.652	3.91133e+06
8025	controle				28	5	2500	2500	5000	1340	191	180.417	34.2793	796756	724.875	137.654	3.26057e+06	905.292	171.933	4.05733e+06
8025	controle				29	5	2500	2500	5000	1980	193	182.307	34.6382	805099	724.875	137.654	3.26057e+06	907.182	172.292	4.06567e+06
8025	controle				30	5	2500	2500	5000	1200	142	134.132	25.4851	592352	724.875	137.654	3.26057e+06	859.007	163.139	3.85293e+06
8025	controle				31	5	2500	2500	5000	1300	195	184.196	34.9972	813441	724.875	137.654	3.26057e+06	909.071	172.651	4.07402e+06
8025	controle				32	5	2500	2500	5000	1320	170	160.581	30.5104	709154	724.875	137.654	3.26057e+06	885.456	168.164	3.96973e+06
8025	controle				33	5	2500	2500	5000	1360	275	259.763	49.355	1.14716e+06	724.875	137.654	3.26057e+06	984.638	187.009	4.40774e+06
8025	controle				34	5	2500	2500	5000	1340	168	158.692	30.1514	700811	724.875	137.654	3.26057e+06	883.567	167.805	3.96139e+06
8025	controle				35	6	2500	2500	5000	1820	252	238.038	45.2271	1.05122e+06	724.875	137.654	3.26057e+06	962.913	182.881	4.31179e+06
8025	controle				36	6	2500	2500	5000	2220	270	255.04	48.4576	1.1263e+06	724.875	137.654	3.26057e+06	979.915	186.111	4.38688e+06
8025	controle				37	6	2500	2500	5000	1800	233	220.09	41.8172	971958	724.875	137.654	3.26057e+06	944.965	179.471	4.23253e+06
8025	controle				38	6	2500	2500	5000	1520	292	275.821	52.406	1.21808e+06	724.875	137.654	3.26057e+06	1000.7	190.06	4.47865e+06
8025	controle				39	6	2500	2500	5000	1800	168	158.692	30.1514	700811	724.875	137.654	3.26057e+06	883.567	167.805	3.96139e+06
8025	controle				40	6	2500	2500	5000	1400	298	281.489	53.4829	1.24311e+06	724.875	137.654	3.26057e+06	1006.36	191.137	4.50368e+06
8025	controle				41	6	2500	2500	5000	1100	240	226.702	43.0735	1.00116e+06	724.875	137.654	3.26057e+06	951.577	180.727	4.26173e+06
8025	controle				42	7	2500	2500	5000	1300	341	322.106	61.2002	1.42248e+06	724.875	137.654	3.26057e+06	1046.98	198.854	4.68305e+06
8025	controle				43	7	2500	2500	5000	960	400	377.837	71.7891	1.6686e+06	724.875	137.654	3.26057e+06	1102.71	209.443	4.92917e+06
8025	controle				44	7	2500	2500	5000	560	382	360.835	68.5586	1.59351e+06	724.875	137.654	3.26057e+06	1085.71	206.212	4.85409e+06
8025	controle				45	7	2500	2500	5000	1220	473	446.793	84.8906	1.97312e+06	724.875	137.654	3.26057e+06	1171.67	222.544	5.23369e+06
8025	controle				46	7	2500	2500	5000	1600	440	415.621	78.968	1.83546e+06	724.875	137.654	3.26057e+06	1140.5	216.622	5.09603e+06
8025	controle				47	7	2500	2500	5000	1380	468	442.07	83.9933	1.95226e+06	724.875	137.654	3.26057e+06	1166.94	221.647	5.21283e+06
8025	controle				48	7	2500	2500	5000		560	528.972	100.505	2.33604e+06	724.875	137.654	3.26057e+06	1253.85	238.159	5.59661e+06
8025	controle				49	8	2500	2500	5000	1460	992	937.037	178.037	4.13812e+06	724.875	137.654	3.26057e+06	1661.91	315.691	7.3987e+06
8025	controle				50	8	2500	2500	5000	1580	649	613.041	116.478	2.7073e+06	724.875	137.654	3.26057e+06	1337.92	254.132	5.96787e+06
8025	controle				51	8	2500	2500	5000	1420	590	557.31	105.889	2.46118e+06	724.875	137.654	3.26057e+06	1282.19	243.543	5.72176e+06
8025	controle				52	8	2500	2500	5000	1400	719	679.163	129.041	2.9993e+06	724.875	137.654	3.26057e+06	1404.04	266.695	6.25988e+06
8025	controle				53	8	2500	2500	5000	1080	643	607.374	115.401	2.68227e+06	724.875	137.654	3.26057e+06	1332.25	253.055	5.94285e+06
8025	controle				54	8	2500	2500	5000	1120	815	769.844	146.27	3.39977e+06	724.875	137.654	3.26057e+06	1494.72	283.924	6.66034e+06
8025	controle				55	8	2500	2500	5000	880	1000	944.593	179.473	4.17149e+06	724.875	137.654	3.26057e+06	1669.47	317.127	7.43207e+06
8025	controle				56	9	2500	2500	5000	1000	880	831.242	157.936	3.67092e+06	724.875	137.654	3.26057e+06	1556.12	295.59	6.93149e+06
8025	controle				57	9	2500	2500	5000	1440	782	738.672	140.348	3.26211e+06	724.875	137.654	3.26057e+06	1463.55	278.001	6.52268e+06
8025	controle				58	9	2500	2500	5000	1940	909	858.635	163.141	3.79189e+06	724.875	137.654	3.26057e+06	1583.51	300.795	7.05246e+06
8025	controle				59	9	2500	2500	5000	1860	647	611.152	116.119	2.69896e+06	724.875	137.654	3.26057e+06	1336.03	253.773	5.95953e+06
8025	controle				60	9	2500	2500	5000	1960	520	491.189	93.3258	2.16918e+06	724.875	137.654	3.26057e+06	1216.06	230.98	5.42975e+06
9	controle	3/4hz	9.6	38.34	4	1	2500	2500	5000	100	0	0	0	0	724.875	137.654	3.26057e+06	724.875	137.654	3.26057e+06	61115.9	35.06	1.74318	0.573664
9	controle				5	1	2500	2500	5000	1200	0	0	0	0	724.875	137.654	3.26057e+06	724.875	137.654	3.26057e+06
9	controle				6	1	2500	2500	5000	3220	0	0	0	0	724.875	137.654	3.26057e+06	724.875	137.654	3.26057e+06
9	controle				7	2	2500	2500	5000	2060	0	0	0	0	724.875	137.654	3.26057e+06	724.875	137.654	3.26057e+06
9	controle				8	2	2500	2500	5000	2700	0	0	0	0	724.875	137.654	3.26057e+06	724.875	137.654	3.26057e+06
9	controle				9	2	2500	2500	5000	2600	0	0	0	0	724.875	137.654	3.26057e+06	724.875	137.654	3.26057e+06
9	controle				10	2	2500	0	2500	1280	0	0	0	0	362.438	68.8269	1.63029e+06	362.438	68.8269	1.63029e+06
9	controle				11	2	2500	2350	4850	740	0	0	0	0	703.129	133.524	3.16276e+06	703.129	133.524	3.16276e+06
9	controle				12	2	2500	2500	5000	2000	0	0	0	0	724.875	137.654	3.26057e+06	724.875	137.654	3.26057e+06
9	controle				13	2	2500	2500	5000	1880	5	4.72297	0.897364	20857.5	724.875	137.654	3.26057e+06	729.598	138.551	3.28143e+06
9	controle				14	3	2500	2500	5000	1780	6	5.66756	1.07684	25029	724.875	137.654	3.26057e+06	730.543	138.731	3.2856e+06
9	controle				15	3	2500	2500	5000	1640	42	39.6729	7.53786	175203	724.875	137.654	3.26057e+06	764.548	145.192	3.43578e+06
9	controle				16	3	2500	2500	5000	1760	45	42.5067	8.07627	187717	724.875	137.654	3.26057e+06	767.382	145.73	3.44829e+06
9	controle				17	3	2500	2500	5000	1600	84	79.3459	15.0757	350406	724.875	137.654	3.26057e+06	804.221	152.729	3.61098e+06
9	controle				18	3	2500	2500	5000	1360	108	102.016	19.3831	450521	724.875	137.654	3.26057e+06	826.891	157.037	3.7111e+06
9	controle				19	3	2500	2500	5000	1900	50	47.2297	8.97364	208575	724.875	137.654	3.26057e+06	772.105	146.627	3.46915e+06
9	controle				20	3	2500	2500	5000	1740	118	111.462	21.1778	492236	724.875	137.654	3.26057e+06	836.337	158.832	3.75281e+06
9	controle				21	4	2500	2500	5000	1040	100	94.4593	17.9473	417149	724.875	137.654	3.26057e+06	819.334	155.601	3.67772e+06
9	controle				22	4	2500	2500	5000	920	144	136.021	25.8441	600695	724.875	137.654	3.26057e+06	860.896	163.498	3.86127e+06
9	controle				23	4	2500	2500	5000	900	123	116.185	22.0751	513094	724.875	137.654	3.26057e+06	841.06	159.729	3.77367e+06
9	controle				24	4	2500	2500	5000	580	199	187.974	35.7151	830127	724.875	137.654	3.26057e+06	912.849	173.369	4.0907e+06
9	controle				25	4	2500	2500	5000		219	206.866	39.3045	913557	724.875	137.654	3.26057e+06	931.741	176.958	4.17413e+06
9	controle				26	4	2500	2500	5000	1260	225	212.534	40.3814	938586	724.875	137.654	3.26057e+06	937.409	178.035	4.19916e+06
9	controle				27	4	2500	2500	5000	820	261	246.539	46.8424	1.08876e+06	724.875	137.654	3.26057e+06	971.414	184.496	4.34933e+06
9	controle				28	5	2500	2500	5000	840	305	288.101	54.7392	1.27231e+06	724.875	137.654	3.26057e+06	1012.98	192.393	4.53288e+06
9	controle				29	5	2500	2500	5000	820	277	261.652	49.714	1.1555e+06	724.875	137.654	3.26057e+06	986.527	187.368	4.41608e+06
9	controle				30	5	2500	2500	5000	1600	301	284.323	54.0213	1.25562e+06	724.875	137.654	3.26057e+06	1009.2	191.675	4.51619e+06
9	controle				31	5	2500	2500	5000	840	323	305.104	57.9697	1.34739e+06	724.875	137.654	3.26057e+06	1029.98	195.623	4.60797e+06
9	controle				32	5	2500	2500	5000	1440	383	361.779	68.7381	1.59768e+06	724.875	137.654	3.26057e+06	1086.65	206.392	4.85826e+06
9	controle				33	5	2500	2500	5000	1380	390	368.391	69.9944	1.62688e+06	724.875	137.654	3.26057e+06	1093.27	207.648	4.88746e+06
9	controle				34	5	2500	2500	5000	1000	476	449.626	85.429	1.98563e+06	724.875	137.654	3.26057e+06	1174.5	223.083	5.24621e+06
9	controle				35	6	2500	2500	5000	1240	440	415.621	78.968	1.83546e+06	724.875	137.654	3.26057e+06	1140.5	216.622	5.09603e+06
9	controle				36	6	2500	2500	5000	840	504	476.075	90.4543	2.10243e+06	724.875	137.654	3.26057e+06	1200.95	228.108	5.36301e+06
9	controle				37	6	2500	2500	5000	1880	500	472.297	89.7364	2.08575e+06	724.875	137.654	3.26057e+06	1197.17	227.39	5.34632e+06
9	controle				38	6	2500	2500	5000	1200	602	568.645	108.043	2.51124e+06	724.875	137.654	3.26057e+06	1293.52	245.696	5.77181e+06
9	controle				39	6	2500	2500	5000	1660	440	415.621	78.968	1.83546e+06	724.875	137.654	3.26057e+06	1140.5	216.622	5.09603e+06
9	controle				40	6	2500	2500	5000	1820	540	510.08	96.9153	2.25261e+06	724.875	137.654	3.26057e+06	1234.96	234.569	5.51318e+06
9	controle				41	6	2500	2500	5000	1940	660	623.432	118.452	2.75319e+06	724.875	137.654	3.26057e+06	1348.31	256.106	6.01376e+06
9	controle				42	7	2500	2500	5000	1480	639	603.595	114.683	2.66559e+06	724.875	137.654	3.26057e+06	1328.47	252.337	5.92616e+06
9	controle				43	7	2500	2500	5000	1840	590	557.31	105.889	2.46118e+06	724.875	137.654	3.26057e+06	1282.19	243.543	5.72176e+06
9	controle				44	7	2500	2500	5000	1900	631	596.038	113.247	2.63221e+06	724.875	137.654	3.26057e+06	1320.91	250.901	5.89279e+06
9	controle				45	7	2500	2500	5000	1700	660	623.432	118.452	2.75319e+06	724.875	137.654	3.26057e+06	1348.31	256.106	6.01376e+06
9	controle				46	7	2500	2500	5000	1700	674	636.656	120.965	2.81159e+06	724.875	137.654	3.26057e+06	1361.53	258.618	6.07216e+06
9	controle				47	7	2500	2500	5000	2140	753	711.279	135.143	3.14114e+06	724.875	137.654	3.26057e+06	1436.15	272.797	6.40171e+06
9	controle				48	7	2500	2500	5000	1640	671	633.822	120.426	2.79907e+06	724.875	137.654	3.26057e+06	1358.7	258.08	6.05965e+06
9	controle				49	8	2500	2500	5000	2120	588	555.421	105.53	2.45284e+06	724.875	137.654	3.26057e+06	1280.3	243.184	5.71341e+06
9	controle				50	8	2500	2500	5000	2320	746	704.667	133.887	3.11194e+06	724.875	137.654	3.26057e+06	1429.54	271.54	6.37251e+06
9	controle				51	8	2500	2500	5000	2300	624	589.426	111.991	2.60301e+06	724.875	137.654	3.26057e+06	1314.3	249.645	5.86359e+06
9	controle				52	8	2500	2500	5000	2060	784	740.561	140.707	3.27045e+06	724.875	137.654	3.26057e+06	1465.44	278.36	6.53103e+06
9	controle				53	8	2500	2500	5000	1860	672	634.767	120.606	2.80324e+06	724.875	137.654	3.26057e+06	1359.64	258.259	6.06382e+06
9	controle				54	8	2500	2500	5000	2180	824	778.345	147.886	3.43731e+06	724.875	137.654	3.26057e+06	1503.22	285.539	6.69789e+06
9	controle				55	8	2500	2500	5000	1080	432	408.064	77.5322	1.80209e+06	724.875	137.654	3.26057e+06	1132.94	215.186	5.06266e+06
9	controle				56	9	2500	2500	5000	1560	439	414.677	78.7885	1.83129e+06	724.875	137.654	3.26057e+06	1139.55	216.442	5.09186e+06
9	controle				57	9	2500	2500	5000	1040	1120	1057.94	201.009	4.67207e+06	724.875	137.654	3.26057e+06	1782.82	338.663	7.93265e+06
9	controle				58	9	2500	2500	5000	2100	785	741.506	140.886	3.27462e+06	724.875	137.654	3.26057e+06	1466.38	278.54	6.5352e+06
9	controle				59	9	2500	2500	5000	1560	934	882.25	167.628	3.89618e+06	724.875	137.654	3.26057e+06	1607.13	305.281	7.15675e+06
9	controle				60	9	2500	2500	5000	1060	930	878.472	166.91	3.87949e+06	724.875	137.654	3.26057e+06	1603.35	304.563	7.14006e+06
8027	apex	3/4hz	9.2	27.3	4	1	2500	2500	5000	20	0	0	0	0	724.875	137.654	3.26057e+06	724.875	137.654	3.26057e+06	55327.4	34.3	1.61304	0.619946
8027	apex				5	1	2500	2500	5000	600	7	6.61215	1.25631	29200.5	724.875	137.654	3.26057e+06	731.487	138.91	3.28978e+06
8027	apex				6	1	2500	2500	5000	80	27	25.504	4.84576	112630	724.875	137.654	3.26057e+06	750.379	142.5	3.37321e+06
8027	apex				7	2	2500	2250	4750	120	34	32.1162	6.10207	141831	688.631	130.771	3.09755e+06	720.747	136.873	3.23938e+06
8027	apex				8	2	1500	1850	3350	80	32	30.227	5.74313	133488	485.666	92.228	2.18459e+06	515.893	97.9711	2.31807e+06
8027	apex				9	2	2500	700	3200	1940	14	13.2243	2.51262	58400.9	463.92	88.0984	2.08677e+06	477.144	90.611	2.14517e+06
8027	apex				10	2	2500	1600	4100	1280	27	25.504	4.84576	112630	594.397	112.876	2.67367e+06	619.902	117.722	2.7863e+06
8027	apex				11	2	2500	1850	4350	2340	2	1.88919	0.358946	8342.99	630.641	119.759	2.8367e+06	632.53	120.118	2.84504e+06
8027	apex				12	2	2500	2500	5000	2500	39	36.8391	6.99944	162688	724.875	137.654	3.26057e+06	761.714	144.653	3.42326e+06
8027	apex				13	2	2500	2500	5000	1600	NA	NA	NA	NA	724.875	137.654	3.26057e+06	NA	NA	NA
8027	apex				14	3	2500	2500	5000	3200	11	10.3905	1.9742	45886.4	724.875	137.654	3.26057e+06	735.266	139.628	3.30646e+06
8027	apex				15	3	2500	2500	5000	260	NA	NA	NA	NA	724.875	137.654	3.26057e+06	NA	NA	NA
8027	apex				16	3	2500	2500	5000	3600	14	13.2243	2.51262	58400.9	724.875	137.654	3.26057e+06	738.099	140.166	3.31898e+06
8027	apex				17	3	2500	2500	5000	1300	64	60.454	11.4863	266976	724.875	137.654	3.26057e+06	785.329	149.14	3.52755e+06
8027	apex				18	3	2500	2500	5000	800	80	75.5675	14.3578	333720	724.875	137.654	3.26057e+06	800.442	152.012	3.59429e+06
8027	apex				19	3	2500	2500	5000	820	103	97.2931	18.4857	429664	724.875	137.654	3.26057e+06	822.168	156.139	3.69024e+06
8027	apex				20	3	2500	2500	5000	1320	121	114.296	21.7162	504751	724.875	137.654	3.26057e+06	839.171	159.37	3.76533e+06
8027	apex				21	4	2500	2500	5000	1420	136	128.465	24.4083	567323	724.875	137.654	3.26057e+06	853.34	162.062	3.8279e+06
8027	apex				22	4	2500	2500	5000	780	277	261.652	49.714	1.1555e+06	724.875	137.654	3.26057e+06	986.527	187.368	4.41608e+06
8027	apex				23	4	2500	2500	5000	1560	139	131.298	24.9467	579838	724.875	137.654	3.26057e+06	856.173	162.6	3.84041e+06
8027	apex				24	4	2500	2500	5000	1900	202	190.808	36.2535	842642	724.875	137.654	3.26057e+06	915.683	173.907	4.10322e+06
8027	apex				25	4	2500	2500	5000	1400	211	199.309	37.8688	880185	724.875	137.654	3.26057e+06	924.184	175.523	4.14076e+06
8027	apex				26	4	2500	2500	5000	1700	180	170.027	32.3051	750869	724.875	137.654	3.26057e+06	894.902	169.959	4.01144e+06
8027	apex				27	4	2500	2500	5000	1800	190	179.473	34.0998	792584	724.875	137.654	3.26057e+06	904.348	171.754	4.05316e+06
8027	apex				28	5	2500	2500	5000	1340	240	226.702	43.0735	1.00116e+06	724.875	137.654	3.26057e+06	951.577	180.727	4.26173e+06
8027	apex				29	5	2500	2500	5000	1600	137	129.409	24.5878	571495	724.875	137.654	3.26057e+06	854.284	162.242	3.83207e+06
8027	apex				30	5	2500	2500	5000	1780	196	185.14	35.1767	817613	724.875	137.654	3.26057e+06	910.015	172.83	4.07819e+06
8027	apex				31	5	2500	2500	5000	2340	224	211.589	40.2019	934415	724.875	137.654	3.26057e+06	936.464	177.856	4.19499e+06
8027	apex				32	5	2500	2500	5000	2100	328	309.827	58.8671	1.36825e+06	724.875	137.654	3.26057e+06	1034.7	196.521	4.62883e+06
8027	apex				33	5	2500	2500	5000	1300	234	221.035	41.9966	976130	724.875	137.654	3.26057e+06	945.91	179.65	4.2367e+06
8027	apex				34	5	2500	2500	5000	1460	184	173.805	33.023	767555	724.875	137.654	3.26057e+06	898.68	170.677	4.02813e+06
8027	apex				35	6	2500	2500	5000	2160	298	281.489	53.4829	1.24311e+06	724.875	137.654	3.26057e+06	1006.36	191.137	4.50368e+06
8027	apex				36	6	2500	2500	5000	1280	329	310.771	59.0465	1.37242e+06	724.875	137.654	3.26057e+06	1035.65	196.7	4.633e+06
8027	apex				37	6	2500	2500	5000	1940	327	308.882	58.6876	1.36408e+06	724.875	137.654	3.26057e+06	1033.76	196.341	4.62465e+06
8027	apex				38	6	2500	2500	5000	580	472	445.848	84.7111	1.96895e+06	724.875	137.654	3.26057e+06	1170.72	222.365	5.22952e+06
8027	apex				39	6	2500	2500	5000	840	490	462.851	87.9417	2.04403e+06	724.875	137.654	3.26057e+06	1187.73	225.595	5.30461e+06
8027	apex				40	6	2500	2500	5000	1740	453	427.901	81.3012	1.88969e+06	724.875	137.654	3.26057e+06	1152.78	218.955	5.15026e+06
8027	apex				41	6	2500	2500	5000	2100	198	187.03	35.5356	825956	724.875	137.654	3.26057e+06	911.905	173.189	4.08653e+06
8027	apex				42	7	2500	2500	5000	2320	500	472.297	89.7364	2.08575e+06	724.875	137.654	3.26057e+06	1197.17	227.39	5.34632e+06
8027	apex				43	7	2500	2500	5000	2800	394	372.17	70.7123	1.64357e+06	724.875	137.654	3.26057e+06	1097.04	208.366	4.90414e+06
8027	apex				44	7	2500	2500	5000	2180	229	216.312	41.0993	955272	724.875	137.654	3.26057e+06	941.187	178.753	4.21585e+06
8027	apex				45	7	2500	2500	5000	2940	369	348.555	66.2254	1.53928e+06	724.875	137.654	3.26057e+06	1073.43	203.879	4.79986e+06
8027	apex				46	7	2500	2500	5000	2400	341	322.106	61.2002	1.42248e+06	724.875	137.654	3.26057e+06	1046.98	198.854	4.68305e+06
8027	apex				47	7	2500	2500	5000	1820	529	499.69	94.9411	2.20672e+06	724.875	137.654	3.26057e+06	1224.56	232.595	5.4673e+06
8027	apex				48	7	2500	2500	5000	2140	311	293.769	55.816	1.29733e+06	724.875	137.654	3.26057e+06	1018.64	193.47	4.55791e+06
8027	apex				49	8	2500	2500	5000	1340	405	382.56	72.6865	1.68946e+06	724.875	137.654	3.26057e+06	1107.44	210.34	4.95003e+06
8027	apex				50	8	2500	2500	5000	1640	493	465.685	88.4801	2.05655e+06	724.875	137.654	3.26057e+06	1190.56	226.134	5.31712e+06
8027	apex				51	8	2500	2500	5000	1380	677	639.49	121.503	2.8241e+06	724.875	137.654	3.26057e+06	1364.36	259.157	6.08468e+06
8027	apex				52	8	2500	2500	5000	2760	390	368.391	69.9944	1.62688e+06	724.875	137.654	3.26057e+06	1093.27	207.648	4.88746e+06
8027	apex				53	8	2500	2500	5000	40	673	635.711	120.785	2.80742e+06	724.875	137.654	3.26057e+06	1360.59	258.439	6.06799e+06
8027	apex				54	8	2500	2500	5000	240	500	472.297	89.7364	2.08575e+06	724.875	137.654	3.26057e+06	1197.17	227.39	5.34632e+06
8027	apex				55	8	2500	2500	5000	680	510	481.743	91.5311	2.12746e+06	724.875	137.654	3.26057e+06	1206.62	229.185	5.38804e+06
8027	apex				56	9	2500	2500	5000	900	573	541.252	102.838	2.39027e+06	724.875	137.654	3.26057e+06	1266.13	240.492	5.65084e+06
8027	apex				57	9	2500	2500	5000	1180	838	791.569	150.398	3.49571e+06	724.875	137.654	3.26057e+06	1516.44	288.052	6.75629e+06
8027	apex				58	9	2500	2500	5000	820	408	385.394	73.2249	1.70197e+06	724.875	137.654	3.26057e+06	1110.27	210.879	4.96254e+06
8027	apex				59	9	2500	2500	5000	1380	690	651.77	123.836	2.87833e+06	724.875	137.654	3.26057e+06	1376.64	261.49	6.13891e+06
8027	apex				60	9	2500	2500	5000	1080	787	743.395	141.245	3.28297e+06	724.875	137.654	3.26057e+06	1468.27	278.899	6.54354e+06
8028	controle	5/8hz	9.9	35	4	1	2500	2500	5000	40	0	0	0	0	724.875	137.654	3.26057e+06	724.875	137.654	3.26057e+06	55996.9	37.7143	1.48477	0.673507
8028	controle				5	1	2500	2500	5000	100	0	0	0	0	724.875	137.654	3.26057e+06	724.875	137.654	3.26057e+06
8028	controle				6	1	2500	2500	5000	1120	0	0	0	0	724.875	137.654	3.26057e+06	724.875	137.654	3.26057e+06
8028	controle				7	2	2500	2500	5000		0	0	0	0	724.875	137.654	3.26057e+06	724.875	137.654	3.26057e+06
8028	controle				8	2	2500	2500	5000	2740	33	31.1716	5.9226	137659	724.875	137.654	3.26057e+06	756.047	143.576	3.39823e+06
8028	controle				9	2	2500	2500	5000	1180	8	7.55675	1.43578	33372	724.875	137.654	3.26057e+06	732.432	139.09	3.29395e+06
8028	controle				10	2	2500	2500	5000	840	0	0	0	0	724.875	137.654	3.26057e+06	724.875	137.654	3.26057e+06
8028	controle				11	2	2500	2500	5000	1140	0	0	0	0	724.875	137.654	3.26057e+06	724.875	137.654	3.26057e+06
8028	controle				12	2	2500	2500	5000	800	0	0	0	0	724.875	137.654	3.26057e+06	724.875	137.654	3.26057e+06
8028	controle				13	2	2500	2500	5000	1060	0	0	0	0	724.875	137.654	3.26057e+06	724.875	137.654	3.26057e+06
8028	controle				14	3	2500	2500	5000	220	0	0	0	0	724.875	137.654	3.26057e+06	724.875	137.654	3.26057e+06
8028	controle				15	3	2500	2500	5000	3480	42	39.6729	7.53786	175203	724.875	137.654	3.26057e+06	764.548	145.192	3.43578e+06
8028	controle				16	3	2500	2500	5000	560	0	0	0	0	724.875	137.654	3.26057e+06	724.875	137.654	3.26057e+06
8028	controle				17	3	2500	2500	5000	520	31	29.2824	5.56366	129316	724.875	137.654	3.26057e+06	754.157	143.217	3.38989e+06
8028	controle				18	3	2500	2500	5000	920	27	25.504	4.84576	112630	724.875	137.654	3.26057e+06	750.379	142.5	3.37321e+06
8028	controle				19	3	2500	2500	5000	500	49	46.2851	8.79417	204403	724.875	137.654	3.26057e+06	771.16	146.448	3.46498e+06
8028	controle				20	3	2500	2500	5000	660	65	61.3986	11.6657	271147	724.875	137.654	3.26057e+06	786.274	149.319	3.53172e+06
8028	controle				21	4	2500	2500	5000	1220	76	71.7891	13.6399	317034	724.875	137.654	3.26057e+06	796.664	151.294	3.57761e+06
8028	controle				22	4	2500	2500	5000	900	130	122.797	23.3315	542294	724.875	137.654	3.26057e+06	847.672	160.985	3.80287e+06
8028	controle				23	4	2500	2500	5000	1000	131	123.742	23.5109	546466	724.875	137.654	3.26057e+06	848.617	161.165	3.80704e+06
8028	controle				24	4	2500	2500	5000	1420	153	144.523	27.4593	638239	724.875	137.654	3.26057e+06	869.398	165.113	3.89881e+06
8028	controle				25	4	2500	2500	5000	1100	200	188.919	35.8946	834299	724.875	137.654	3.26057e+06	913.794	173.548	4.09487e+06
8028	controle				26	4	2500	2500	5000	860	163	153.969	29.2541	679954	724.875	137.654	3.26057e+06	878.844	166.908	3.94053e+06
8028	controle				27	4	2500	2500	5000	1460	116	109.573	20.8188	483893	724.875	137.654	3.26057e+06	834.448	158.473	3.74447e+06
8028	controle				28	5	2500	2500	5000	880	183	172.861	32.8435	763384	724.875	137.654	3.26057e+06	897.736	170.497	4.02396e+06
8028	controle				29	5	2500	2500	5000	960	195	184.196	34.9972	813441	724.875	137.654	3.26057e+06	909.071	172.651	4.07402e+06
8028	controle				30	5	2500	2500	5000	1380	215	203.088	38.5866	896871	724.875	137.654	3.26057e+06	927.963	176.24	4.15745e+06
8028	controle				31	5	2500	2500	5000	740	201	189.863	36.074	838470	724.875	137.654	3.26057e+06	914.738	173.728	4.09905e+06
8028	controle				32	5	2500	2500	5000	1900	184	173.805	33.023	767555	724.875	137.654	3.26057e+06	898.68	170.677	4.02813e+06
8028	controle				33	5	2500	2500	5000	380	235	221.979	42.1761	980301	724.875	137.654	3.26057e+06	946.854	179.83	4.24088e+06
8028	controle				34	5	2500	2500	5000	1400	137	129.409	24.5878	571495	724.875	137.654	3.26057e+06	854.284	162.242	3.83207e+06
8028	controle				35	6	2500	2500	5000	1760	242	228.592	43.4324	1.0095e+06	724.875	137.654	3.26057e+06	953.467	181.086	4.27008e+06
8028	controle				36	6	2500	2500	5000	1420	210	198.365	37.6893	876014	724.875	137.654	3.26057e+06	923.24	175.343	4.13659e+06
8028	controle				37	6	2500	2500	5000	1180	317	299.436	56.8929	1.32236e+06	724.875	137.654	3.26057e+06	1024.31	194.547	4.58294e+06
8028	controle				38	6	2500	2500	5000	800	282	266.375	50.6113	1.17636e+06	724.875	137.654	3.26057e+06	991.25	188.265	4.43694e+06
8028	controle				39	6	2500	2500	5000	500	268	253.151	48.0987	1.11796e+06	724.875	137.654	3.26057e+06	978.026	185.752	4.37854e+06
8028	controle				40	6	2500	2500	5000	680	394	372.17	70.7123	1.64357e+06	724.875	137.654	3.26057e+06	1097.04	208.366	4.90414e+06
8028	controle				41	6	2500	2500	5000	500	282	266.375	50.6113	1.17636e+06	724.875	137.654	3.26057e+06	991.25	188.265	4.43694e+06
8028	controle				42	7	2500	2500	5000	1280	258	243.705	46.304	1.07625e+06	724.875	137.654	3.26057e+06	968.58	183.958	4.33682e+06
8028	controle				43	7	2500	2500	5000	940	243	229.536	43.6119	1.01367e+06	724.875	137.654	3.26057e+06	954.411	181.266	4.27425e+06
8028	controle				44	7	2500	2500	5000	1320	386	364.613	69.2765	1.6102e+06	724.875	137.654	3.26057e+06	1089.49	206.93	4.87077e+06
8028	controle				45	7	2500	2500	5000	1340	435	410.898	78.0707	1.8146e+06	724.875	137.654	3.26057e+06	1135.77	215.724	5.07517e+06
8028	controle				46	7	2500	2500	5000	1140	360	340.054	64.6102	1.50174e+06	724.875	137.654	3.26057e+06	1064.93	202.264	4.76231e+06
8028	controle				47	7	2500	2500	5000	1580	516	487.41	92.6079	2.15249e+06	724.875	137.654	3.26057e+06	1212.29	230.262	5.41307e+06
8028	controle				48	7	2500	2500	5000	720	375	354.223	67.3023	1.56431e+06	724.875	137.654	3.26057e+06	1079.1	204.956	4.82489e+06
8028	controle				49	8	2500	2500	5000	1140	584	551.643	104.812	2.43615e+06	724.875	137.654	3.26057e+06	1276.52	242.466	5.69673e+06
8028	controle				50	8	2500	2500	5000	860	559	528.028	100.325	2.33187e+06	724.875	137.654	3.26057e+06	1252.9	237.979	5.59244e+06
8028	controle				51	8	2500	2500	5000	400	740	698.999	132.81	3.08691e+06	724.875	137.654	3.26057e+06	1423.87	270.464	6.34748e+06
8028	controle				52	8	2500	2500	5000	1800	614	579.98	110.196	2.5613e+06	724.875	137.654	3.26057e+06	1304.86	247.85	5.82187e+06
8028	controle				53	8	2500	2500	5000	1660	783	739.617	140.527	3.26628e+06	724.875	137.654	3.26057e+06	1464.49	278.181	6.52686e+06
8028	controle				54	8	2500	2500	5000	280	621	586.593	111.453	2.5905e+06	724.875	137.654	3.26057e+06	1311.47	249.106	5.85107e+06
8028	controle				55	8	2500	2500	5000	740	765	722.614	137.297	3.19119e+06	724.875	137.654	3.26057e+06	1447.49	274.95	6.45177e+06
8028	controle				56	9	2500	2500	5000	800	708	668.772	127.067	2.95342e+06	724.875	137.654	3.26057e+06	1393.65	264.72	6.21399e+06
8028	controle				57	9	2500	2500	5000	760	808	763.232	145.014	3.37057e+06	724.875	137.654	3.26057e+06	1488.11	282.668	6.63114e+06
8028	controle				58	9	2500	2500	5000	940	863	815.184	154.885	3.6e+06	724.875	137.654	3.26057e+06	1540.06	292.539	6.86057e+06
8028	controle				59	9	2500	2500	5000	1520	807	762.287	144.835	3.3664e+06	724.875	137.654	3.26057e+06	1487.16	282.488	6.62697e+06
8028	controle				60	9	2500	2500	5000	1780	546	515.748	97.9921	2.27764e+06	724.875	137.654	3.26057e+06	1240.62	235.646	5.53821e+06
24	apex	3/4hz	11	39.4	4	1	2500	2000	4500	100	0	0	0	0	652.387	123.888	2.93452e+06	652.387	123.888	2.93452e+06	61184.1	30.4	2.01264	0.496861
24	apex				5	1	2500	2500	5000	1040	0	0	0	0	724.875	137.654	3.26057e+06	724.875	137.654	3.26057e+06
24	apex				6	1	2500	2500	5000	600	0	0	0	0	724.875	137.654	3.26057e+06	724.875	137.654	3.26057e+06
24	apex				7	2	2500	0	2500	1340	0	0	0	0	362.438	68.8269	1.63029e+06	362.438	68.8269	1.63029e+06
24	apex				8	2	2500	300	2800	1380	4	3.77837	0.717891	16686	405.93	77.0861	1.82592e+06	409.708	77.804	1.84261e+06
24	apex				9	2	2500	2500	5000	1080	17	16.0581	3.05104	70915.4	724.875	137.654	3.26057e+06	740.933	140.705	3.33149e+06
24	apex				10	2	2500	2500	5000	640	9	8.50134	1.61525	37543.5	724.875	137.654	3.26057e+06	733.376	139.269	3.29812e+06
24	apex				11	2	2500	2500	5000	360	58	54.7864	10.4094	241947	724.875	137.654	3.26057e+06	779.661	148.063	3.50252e+06
24	apex				12	2	2500	2500	5000	1220	24	22.6702	4.30735	100116	724.875	137.654	3.26057e+06	747.545	141.961	3.36069e+06
24	apex				13	2	2500	2500	5000	660	75	70.8445	13.4605	312862	724.875	137.654	3.26057e+06	795.72	151.114	3.57344e+06
24	apex				14	3	2500	2500	5000	1180	65	61.3986	11.6657	271147	724.875	137.654	3.26057e+06	786.274	149.319	3.53172e+06
24	apex				15	3	2500	2500	5000	1020	103	97.2931	18.4857	429664	724.875	137.654	3.26057e+06	822.168	156.139	3.69024e+06
24	apex				16	3	2500	2500	5000	1060	178	168.138	31.9462	742526	724.875	137.654	3.26057e+06	893.013	169.6	4.0031e+06
24	apex				17	3	2500	2500	5000	1480	125	118.074	22.4341	521437	724.875	137.654	3.26057e+06	842.949	160.088	3.78201e+06
24	apex				18	3	2500	2500	5000	1160	165	155.858	29.613	688297	724.875	137.654	3.26057e+06	880.733	167.267	3.94887e+06
24	apex				19	3	2500	2500	5000	1220	150	141.689	26.9209	625724	724.875	137.654	3.26057e+06	866.564	164.575	3.8863e+06
24	apex				20	3	2500	2500	5000	1020	213	201.198	38.2277	888528	724.875	137.654	3.26057e+06	926.073	175.881	4.1491e+06
24	apex				21	4	2500	2500	5000	840	230	217.257	41.2787	959444	724.875	137.654	3.26057e+06	942.132	178.932	4.22002e+06
24	apex				22	4	2500	2500	5000	1120	275	259.763	49.355	1.14716e+06	724.875	137.654	3.26057e+06	984.638	187.009	4.40774e+06
24	apex				23	4	2500	2500	5000	1700	218	205.921	39.1251	909386	724.875	137.654	3.26057e+06	930.796	176.779	4.16996e+06
24	apex				24	4	2500	2500	5000	1160	283	267.32	50.7908	1.18053e+06	724.875	137.654	3.26057e+06	992.195	188.445	4.44111e+06
24	apex				25	4	2500	2500	5000	1300	273	257.874	48.9961	1.13882e+06	724.875	137.654	3.26057e+06	982.749	186.65	4.39939e+06
24	apex				26	4	2500	2500	5000	1920	310	292.824	55.6366	1.29316e+06	724.875	137.654	3.26057e+06	1017.7	193.29	4.55374e+06
24	apex				27	4	2500	2500	5000	1380	281	265.431	50.4318	1.17219e+06	724.875	137.654	3.26057e+06	990.306	188.086	4.43276e+06
24	apex				28	5	2500	2500	5000	2100	284	268.265	50.9703	1.1847e+06	724.875	137.654	3.26057e+06	993.14	188.624	4.44528e+06
24	apex				29	5	2500	2500	5000	1420	382	360.835	68.5586	1.59351e+06	724.875	137.654	3.26057e+06	1085.71	206.212	4.85409e+06
24	apex				30	5	2500	2500	5000	1500	393	371.225	70.5328	1.6394e+06	724.875	137.654	3.26057e+06	1096.1	208.187	4.89997e+06
24	apex				31	5	2500	2500	5000	900	333	314.55	59.7644	1.38911e+06	724.875	137.654	3.26057e+06	1039.42	197.418	4.64968e+06
24	apex				32	5	2500	2500	5000	1240	364	343.832	65.3281	1.51842e+06	724.875	137.654	3.26057e+06	1068.71	202.982	4.779e+06
24	apex				33	5	2500	2500	5000	760	484	457.183	86.8648	2.019e+06	724.875	137.654	3.26057e+06	1182.06	224.519	5.27958e+06
24	apex				34	5	2500	2500	5000	1280	474	447.737	85.0701	1.97729e+06	724.875	137.654	3.26057e+06	1172.61	222.724	5.23786e+06
24	apex				35	6	2500	2500	5000	1540	650	613.986	116.657	2.71147e+06	724.875	137.654	3.26057e+06	1338.86	254.311	5.97205e+06
24	apex				36	6	2500	2500	5000	1440	780	736.783	139.989	3.25377e+06	724.875	137.654	3.26057e+06	1461.66	277.643	6.51434e+06
24	apex				37	6	2500	2500	5000	1680	502	474.186	90.0953	2.09409e+06	724.875	137.654	3.26057e+06	1199.06	227.749	5.35467e+06
24	apex				38	6	2500	2500	5000	1880	661	624.376	118.631	2.75736e+06	724.875	137.654	3.26057e+06	1349.25	256.285	6.01793e+06
24	apex				39	6	2500	2500	5000	1900	490	462.851	87.9417	2.04403e+06	724.875	137.654	3.26057e+06	1187.73	225.595	5.30461e+06
24	apex				40	6	2500	2500	5000	2680	523	494.022	93.8643	2.18169e+06	724.875	137.654	3.26057e+06	1218.9	231.518	5.44227e+06
24	apex				41	6	2500	2500	5000	1220	NA	NA	NA	NA	724.875	137.654	3.26057e+06	NA	NA	NA
24	apex				42	7	2500	2500	5000	1780	968	914.366	173.73	4.03801e+06	724.875	137.654	3.26057e+06	1639.24	311.383	7.29858e+06
24	apex				43	7	2500	2500	5000	1840	929	877.527	166.73	3.87532e+06	724.875	137.654	3.26057e+06	1602.4	304.384	7.13589e+06
24	apex				44	7	2500	2500	5000	2980	NA	NA	NA	NA	724.875	137.654	3.26057e+06	NA	NA	NA
24	apex				45	7	2500	2500	5000	2220	858	810.461	153.988	3.57914e+06	724.875	137.654	3.26057e+06	1535.34	291.641	6.83972e+06
24	apex				46	7	2500	2500	5000	3020	780	736.783	139.989	3.25377e+06	724.875	137.654	3.26057e+06	1461.66	277.643	6.51434e+06
24	apex				47	7	2500	2500	5000	980	170	160.581	30.5104	709154	724.875	137.654	3.26057e+06	885.456	168.164	3.96973e+06
24	apex				48	7	2500	2500	5000	2920	747	705.611	134.066	3.11611e+06	724.875	137.654	3.26057e+06	1430.49	271.72	6.37668e+06
24	apex				49	8	2500	2500	5000	2780	1075	1015.44	192.933	4.48436e+06	724.875	137.654	3.26057e+06	1740.31	330.587	7.74493e+06
24	apex				50	8	2500	2500	5000		825	779.29	148.065	3.44148e+06	724.875	137.654	3.26057e+06	1504.16	285.719	6.70206e+06
24	apex				51	8	2500	2500	5000	3320	902	852.023	161.884	3.76269e+06	724.875	137.654	3.26057e+06	1576.9	299.538	7.02326e+06
24	apex				52	8	2500	2500	5000	4460	1074	1014.49	192.754	4.48019e+06	724.875	137.654	3.26057e+06	1739.37	330.408	7.74076e+06
24	apex				53	8	2500	2500	5000	2700	564	532.751	101.223	2.35272e+06	724.875	137.654	3.26057e+06	1257.63	238.876	5.6133e+06
24	apex				54	8	2500	2500	5000	1540	NA	NA	NA	NA	724.875	137.654	3.26057e+06	NA	NA	NA
24	apex				55	8	2500	2500	5000	1460	716	676.329	128.502	2.98679e+06	724.875	137.654	3.26057e+06	1401.2	266.156	6.24737e+06
24	apex				56	9	2500	2500	5000	1720	833	786.846	149.501	3.47486e+06	724.875	137.654	3.26057e+06	1511.72	287.155	6.73543e+06
24	apex				57	9	2500	2500	5000	1320	593	560.144	106.427	2.4737e+06	724.875	137.654	3.26057e+06	1285.02	244.081	5.73427e+06
24	apex				58	9	2500	2500	5000	3980	1030	972.931	184.857	4.29664e+06	724.875	137.654	3.26057e+06	1697.81	322.511	7.55721e+06
24	apex				59	9	2500	2500	5000	1840	1157	1092.89	207.65	4.82642e+06	724.875	137.654	3.26057e+06	1817.77	345.304	8.08699e+06
24	apex				60	9	NA	NA	NA	NA	NA	NA	NA	NA	NA	NA	NA	NA	NA	NA
25	controle	5/8hz	11.9	32.65	4	1	2500	2500	5000	2120	0	0	0	0	724.875	137.654	3.26057e+06	724.875	137.654	3.26057e+06	47287.4	29.35	1.61115	0.620673
25	controle				5	1	2500	2500	5000	440	0	0	0	0	724.875	137.654	3.26057e+06	724.875	137.654	3.26057e+06
25	controle				6	1	2500	2500	5000	0	0	0	0	0	724.875	137.654	3.26057e+06	724.875	137.654	3.26057e+06
25	controle				7	2	2500	2500	5000	0	0	0	0	0	724.875	137.654	3.26057e+06	724.875	137.654	3.26057e+06
25	controle				8	2	2500	500	3000	280	0	0	0	0	434.925	82.5923	1.95634e+06	434.925	82.5923	1.95634e+06
25	controle				9	2	1500	1100	2600	360	0	0	0	0	376.935	71.58	1.6955e+06	376.935	71.58	1.6955e+06
25	controle				10	2	2150	1400	3550	2080	0	0	0	0	514.661	97.7342	2.31501e+06	514.661	97.7342	2.31501e+06
25	controle				11	2	2500	1500	4000	0	0	0	0	0	579.9	110.123	2.60846e+06	579.9	110.123	2.60846e+06
25	controle				12	2	2500	2500	5000	1600	0	0	0	0	724.875	137.654	3.26057e+06	724.875	137.654	3.26057e+06
25	controle				13	2	2500	2350	4850	1340	0	0	0	0	703.129	133.524	3.16276e+06	703.129	133.524	3.16276e+06
25	controle				14	3	2500	2500	5000	920	0	0	0	0	724.875	137.654	3.26057e+06	724.875	137.654	3.26057e+06
25	controle				15	3	2500	2500	5000	3260	0	0	0	0	724.875	137.654	3.26057e+06	724.875	137.654	3.26057e+06
25	controle				16	3	2500	2500	5000	620	0	0	0	0	724.875	137.654	3.26057e+06	724.875	137.654	3.26057e+06
25	controle				17	3	2500	2500	5000	1160	0	0	0	0	724.875	137.654	3.26057e+06	724.875	137.654	3.26057e+06
25	controle				18	3	2500	2500	5000	860	0	0	0	0	724.875	137.654	3.26057e+06	724.875	137.654	3.26057e+06
25	controle				19	3	2500	2500	5000	800	47	44.3959	8.43522	196060	724.875	137.654	3.26057e+06	769.271	146.089	3.45663e+06
25	controle				20	3	2500	2500	5000	400	0	0	0	0	724.875	137.654	3.26057e+06	724.875	137.654	3.26057e+06
25	controle				21	4	2500	2500	5000	1040	0	0	0	0	724.875	137.654	3.26057e+06	724.875	137.654	3.26057e+06
25	controle				22	4	2500	2500	5000	1040	11	10.3905	1.9742	45886.4	724.875	137.654	3.26057e+06	735.266	139.628	3.30646e+06
25	controle				23	4	2500	2500	5000	440	0	0	0	0	724.875	137.654	3.26057e+06	724.875	137.654	3.26057e+06
25	controle				24	4	2500	2500	5000	700	11	10.3905	1.9742	45886.4	724.875	137.654	3.26057e+06	735.266	139.628	3.30646e+06
25	controle				25	4	2500	2500	5000	980	0	0	0	0	724.875	137.654	3.26057e+06	724.875	137.654	3.26057e+06
25	controle				26	4	2500	2500	5000	780	0	0	0	0	724.875	137.654	3.26057e+06	724.875	137.654	3.26057e+06
25	controle				27	4	2500	2500	5000	600	12	11.3351	2.15367	50057.9	724.875	137.654	3.26057e+06	736.21	139.807	3.31063e+06
25	controle				28	5	2500	2500	5000	760	59	55.731	10.5889	246118	724.875	137.654	3.26057e+06	780.606	148.243	3.50669e+06
25	controle				29	5	2500	2500	5000	740	31	29.2824	5.56366	129316	724.875	137.654	3.26057e+06	754.157	143.217	3.38989e+06
25	controle				30	5	2500	2500	5000	620	NA	NA	NA	NA	724.875	137.654	3.26057e+06	NA	NA	NA
25	controle				31	5	2500	2500	5000	880	NA	NA	NA	NA	724.875	137.654	3.26057e+06	NA	NA	NA
25	controle				32	5	2500	2500	5000	400	43	40.6175	7.71733	179374	724.875	137.654	3.26057e+06	765.493	145.371	3.43995e+06
25	controle				33	5	2500	2500	5000	180	24	22.6702	4.30735	100116	724.875	137.654	3.26057e+06	747.545	141.961	3.36069e+06
25	controle				34	5	2500	2500	5000	960	75	70.8445	13.4605	312862	724.875	137.654	3.26057e+06	795.72	151.114	3.57344e+06
25	controle				35	6	2500	2500	5000	1100	205	193.642	36.7919	855156	724.875	137.654	3.26057e+06	918.517	174.446	4.11573e+06
25	controle				36	6	2500	2500	5000	640	76	71.7891	13.6399	317034	724.875	137.654	3.26057e+06	796.664	151.294	3.57761e+06
25	controle				37	6	2500	2500	5000	640	30	28.3378	5.38418	125145	724.875	137.654	3.26057e+06	753.213	143.038	3.38572e+06
25	controle				38	6	2500	2500	5000	880	133	125.631	23.8699	554809	724.875	137.654	3.26057e+06	850.506	161.524	3.81538e+06
25	controle				39	6	2500	2500	5000	540	NA	NA	NA	NA	724.875	137.654	3.26057e+06	NA	NA	NA
25	controle				40	6	2500	2500	5000	260	NA	NA	NA	NA	724.875	137.654	3.26057e+06	NA	NA	NA
25	controle				41	6	2500	2500	5000	740	320	302.27	57.4313	1.33488e+06	724.875	137.654	3.26057e+06	1027.14	195.085	4.59545e+06
25	controle				42	7	2500	2500	5000	1060	104	98.2377	18.6652	433835	724.875	137.654	3.26057e+06	823.113	156.319	3.69441e+06
25	controle				43	7	2500	2500	5000	400	278	262.597	49.8934	1.15968e+06	724.875	137.654	3.26057e+06	987.472	187.547	4.42025e+06
25	controle				44	7	2500	2500	5000	720	127	119.963	22.793	529780	724.875	137.654	3.26057e+06	844.838	160.447	3.79035e+06
25	controle				45	7	2500	2500	5000	1040	118	111.462	21.1778	492236	724.875	137.654	3.26057e+06	836.337	158.832	3.75281e+06
25	controle				46	7	2500	2500	5000	700	167	157.747	29.972	696640	724.875	137.654	3.26057e+06	882.622	167.626	3.95721e+06
25	controle				47	7	2500	2500	5000	500	326	307.937	58.5081	1.35991e+06	724.875	137.654	3.26057e+06	1032.81	196.162	4.62048e+06
25	controle				48	7	2500	2500	5000	360	269	254.096	48.2782	1.12213e+06	724.875	137.654	3.26057e+06	978.971	185.932	4.38271e+06
25	controle				49	8	2500	2500	5000	540	350	330.608	62.8155	1.46002e+06	724.875	137.654	3.26057e+06	1055.48	200.469	4.7206e+06
25	controle				50	8	2500	2500	5000	980	443	418.455	79.5064	1.84797e+06	724.875	137.654	3.26057e+06	1143.33	217.16	5.10855e+06
25	controle				51	8	2500	2500	5000	1160	NA	NA	NA	NA	724.875	137.654	3.26057e+06	NA	NA	NA
25	controle				52	8	2500	2500	5000	1160	365	344.777	65.5076	1.5226e+06	724.875	137.654	3.26057e+06	1069.65	203.161	4.78317e+06
25	controle				53	8	2500	2500	5000	1000	254	239.927	45.5861	1.05956e+06	724.875	137.654	3.26057e+06	964.802	183.24	4.32013e+06
25	controle				54	8	2500	2500	5000	700	417	393.895	74.8401	1.73951e+06	724.875	137.654	3.26057e+06	1118.77	212.494	5.00009e+06
25	controle				55	8	2500	2500	5000	1020	174	164.359	31.2283	725840	724.875	137.654	3.26057e+06	889.234	168.882	3.98641e+06
25	controle				56	9	2500	2500	5000	1980	584	551.643	104.812	2.43615e+06	724.875	137.654	3.26057e+06	1276.52	242.466	5.69673e+06
25	controle				57	9	2500	2500	5000	2220	496	468.518	89.0185	2.06906e+06	724.875	137.654	3.26057e+06	1193.39	226.672	5.32964e+06
25	controle				58	9	2500	2500	5000	1660	612	578.091	109.837	2.55295e+06	724.875	137.654	3.26057e+06	1302.97	247.491	5.81353e+06
25	controle				59	9	2500	2500	5000	1200	604	570.534	108.402	2.51958e+06	724.875	137.654	3.26057e+06	1295.41	246.055	5.78016e+06
25	controle				60	9	2500	2500	5000	1120	629	594.149	112.888	2.62387e+06	724.875	137.654	3.26057e+06	1319.02	250.542	5.88444e+06
8035	controle	5/8hz	11.2	31.76	4	1	1300	2500	3800	120	8	7.55675	1.43578	33372	550.905	104.617	2.47804e+06	558.462	106.053	2.51141e+06	60692.8	41.04	1.47887	0.676192
8035	controle				5	1	2500	2500	5000	100	0	0	0	0	724.875	137.654	3.26057e+06	724.875	137.654	3.26057e+06
8035	controle				6	1	2500	2500	5000	200	5	4.72297	0.897364	20857.5	724.875	137.654	3.26057e+06	729.598	138.551	3.28143e+06
8035	controle				7	2	2500	2500	5000	100	6	5.66756	1.07684	25029	724.875	137.654	3.26057e+06	730.543	138.731	3.2856e+06
8035	controle				8	2	2500	2500	5000	100	0	0	0	0	724.875	137.654	3.26057e+06	724.875	137.654	3.26057e+06
8035	controle				9	2	2500	2500	5000	120	0	0	0	0	724.875	137.654	3.26057e+06	724.875	137.654	3.26057e+06
8035	controle				10	2	2500	2050	4550	120	0	0	0	0	659.636	125.265	2.96712e+06	659.636	125.265	2.96712e+06
8035	controle				11	2	2500	2500	5000	140	0	0	0	0	724.875	137.654	3.26057e+06	724.875	137.654	3.26057e+06
8035	controle				12	2	2500	2500	5000	80	0	0	0	0	724.875	137.654	3.26057e+06	724.875	137.654	3.26057e+06
8035	controle				13	2	2500	2500	5000	100	0	0	0	0	724.875	137.654	3.26057e+06	724.875	137.654	3.26057e+06
8035	controle				14	3	2500	2500	5000	80	0	0	0	0	724.875	137.654	3.26057e+06	724.875	137.654	3.26057e+06
8035	controle				15	3	2500	2500	5000	140	10	9.44593	1.79473	41714.9	724.875	137.654	3.26057e+06	734.321	139.448	3.30229e+06
8035	controle				16	3	2500	2500	5000	20	0	0	0	0	724.875	137.654	3.26057e+06	724.875	137.654	3.26057e+06
8035	controle				17	3	2500	2500	5000	180	27	25.504	4.84576	112630	724.875	137.654	3.26057e+06	750.379	142.5	3.37321e+06
8035	controle				18	3	2500	2500	5000	60	40	37.7837	7.17891	166860	724.875	137.654	3.26057e+06	762.659	144.833	3.42743e+06
8035	controle				19	3	2500	2500	5000	220	46	43.4513	8.25575	191889	724.875	137.654	3.26057e+06	768.326	145.91	3.45246e+06
8035	controle				20	3	2500	2500	5000	1360	60	56.6756	10.7684	250290	724.875	137.654	3.26057e+06	781.551	148.422	3.51086e+06
8035	controle				21	4	2500	2500	5000	1320	79	74.6229	14.1783	329548	724.875	137.654	3.26057e+06	799.498	151.832	3.59012e+06
8035	controle				22	4	2500	2500	5000	700	76	71.7891	13.6399	317034	724.875	137.654	3.26057e+06	796.664	151.294	3.57761e+06
8035	controle				23	4	2500	2500	5000	640	139	131.298	24.9467	579838	724.875	137.654	3.26057e+06	856.173	162.6	3.84041e+06
8035	controle				24	4	2500	2500	5000	1000	167	157.747	29.972	696640	724.875	137.654	3.26057e+06	882.622	167.626	3.95721e+06
8035	controle				25	4	2500	2500	5000	1180	102	96.3485	18.3062	425492	724.875	137.654	3.26057e+06	821.224	155.96	3.68607e+06
8035	controle				26	4	2500	2500	5000	1020	184	173.805	33.023	767555	724.875	137.654	3.26057e+06	898.68	170.677	4.02813e+06
8035	controle				27	4	2500	2500	5000	880	168	158.692	30.1514	700811	724.875	137.654	3.26057e+06	883.567	167.805	3.96139e+06
8035	controle				28	5	2500	2500	5000	960	95	89.7364	17.0499	396292	724.875	137.654	3.26057e+06	814.611	154.704	3.65687e+06
8035	controle				29	5	2500	2500	5000	520	208	196.475	37.3303	867671	724.875	137.654	3.26057e+06	921.35	174.984	4.12825e+06
8035	controle				30	5	2500	2500	5000	820	196	185.14	35.1767	817613	724.875	137.654	3.26057e+06	910.015	172.83	4.07819e+06
8035	controle				31	5	2500	2500	5000	600	136	128.465	24.4083	567323	724.875	137.654	3.26057e+06	853.34	162.062	3.8279e+06
8035	controle				32	5	2500	2500	5000	1960	216	204.032	38.7661	901043	724.875	137.654	3.26057e+06	928.907	176.42	4.16162e+06
8035	controle				33	5	2500	2500	5000	580	NA	NA	NA	NA	724.875	137.654	3.26057e+06	NA	NA	NA
8035	controle				34	5	2500	2500	5000	1080	144	136.021	25.8441	600695	724.875	137.654	3.26057e+06	860.896	163.498	3.86127e+06
8035	controle				35	6	2500	2500	5000	660	282	266.375	50.6113	1.17636e+06	724.875	137.654	3.26057e+06	991.25	188.265	4.43694e+06
8035	controle				36	6	2500	2500	5000	640	274	258.819	49.1755	1.14299e+06	724.875	137.654	3.26057e+06	983.694	186.829	4.40356e+06
8035	controle				37	6	2500	2500	5000	1180	352	332.497	63.1744	1.46837e+06	724.875	137.654	3.26057e+06	1057.37	200.828	4.72894e+06
8035	controle				38	6	2500	2500	5000	1000	NA	NA	NA	NA	724.875	137.654	3.26057e+06	NA	NA	NA
8035	controle				39	6	2500	2500	5000	1020	311	293.769	55.816	1.29733e+06	724.875	137.654	3.26057e+06	1018.64	193.47	4.55791e+06
8035	controle				40	6	2500	2500	5000	1200	533	503.468	95.659	2.22341e+06	724.875	137.654	3.26057e+06	1228.34	233.313	5.48398e+06
8035	controle				41	6	2500	2500	5000	1360	460	434.513	82.5575	1.91889e+06	724.875	137.654	3.26057e+06	1159.39	220.211	5.17946e+06
8035	controle				42	7	2500	2500	5000	1500	754	712.223	135.322	3.14531e+06	724.875	137.654	3.26057e+06	1437.1	272.976	6.40588e+06
8035	controle				43	7	2500	2500	5000	680	562	530.862	100.864	2.34438e+06	724.875	137.654	3.26057e+06	1255.74	238.517	5.60495e+06
8035	controle				44	7	2500	2500	5000	1520	799	754.73	143.399	3.33302e+06	724.875	137.654	3.26057e+06	1479.61	281.052	6.5936e+06
8035	controle				45	7	2500	2500	5000	1240	660	623.432	118.452	2.75319e+06	724.875	137.654	3.26057e+06	1348.31	256.106	6.01376e+06
8035	controle				46	7	2500	2500	5000	1220	898	848.245	161.167	3.746e+06	724.875	137.654	3.26057e+06	1573.12	298.82	7.00658e+06
8035	controle				47	7	2500	2500	5000	980	533	503.468	95.659	2.22341e+06	724.875	137.654	3.26057e+06	1228.34	233.313	5.48398e+06
8035	controle				48	7	2500	2500	5000	1880	1282	1210.97	230.084	5.34786e+06	724.875	137.654	3.26057e+06	1935.84	367.738	8.60843e+06
8035	controle				49	8	2500	2500	5000	1280	632	596.983	113.427	2.63638e+06	724.875	137.654	3.26057e+06	1321.86	251.081	5.89696e+06
8035	controle				50	8	2500	2500	5000		1175	1109.9	210.88	4.90151e+06	724.875	137.654	3.26057e+06	1834.77	348.534	8.16208e+06
8035	controle				51	8	2500	2500	5000	1820	1048	989.934	188.087	4.37173e+06	724.875	137.654	3.26057e+06	1714.81	325.741	7.6323e+06
8035	controle				52	8	2500	2500	5000	1660	1166	1101.4	209.265	4.86396e+06	724.875	137.654	3.26057e+06	1826.27	346.919	8.12454e+06
8035	controle				53	8	2500	2500	5000	1720	890	840.688	159.731	3.71263e+06	724.875	137.654	3.26057e+06	1565.56	297.385	6.97321e+06
8035	controle				54	8	2500	2500	5000	1700	1391	1313.93	249.647	5.80255e+06	724.875	137.654	3.26057e+06	2038.8	387.3	9.06312e+06
8035	controle				55	8	2500	2500	5000	1780	1102	1040.94	197.779	4.59699e+06	724.875	137.654	3.26057e+06	1765.82	335.433	7.85756e+06
8035	controle				56	9	2500	2500	5000	1760	1208	1141.07	216.803	5.03917e+06	724.875	137.654	3.26057e+06	1865.94	354.457	8.29974e+06
8035	controle				57	9	2500	2500	5000	800	823	777.4	147.706	3.43314e+06	724.875	137.654	3.26057e+06	1502.28	285.36	6.69371e+06
8035	controle				58	9	2500	2500	5000	2880	1216	1148.63	218.239	5.07254e+06	724.875	137.654	3.26057e+06	1873.5	355.893	8.33311e+06
8035	controle				59	9	2500	2500	5000	1980	1069	1009.77	191.856	4.45933e+06	724.875	137.654	3.26057e+06	1734.65	329.51	7.7199e+06
8035	controle				60	9	NA	NA	NA	NA	NA	NA	NA	NA	NA	NA	NA	NA	NA	NA
41	apex	5/8hz	10.1	39.7	4	1	2500	2500	5000	1240	0	0	0	0	724.875	137.654	3.26057e+06	724.875	137.654	3.26057e+06	45533.7	20.7	2.1997	0.454608
41	apex				5	1	2500	2500	5000	760	3	2.83378	0.538418	12514.5	724.875	137.654	3.26057e+06	727.709	138.192	3.27309e+06
41	apex				6	1	2500	2500	5000	1060	11	10.3905	1.9742	45886.4	724.875	137.654	3.26057e+06	735.266	139.628	3.30646e+06
41	apex				7	2	2500	2500	5000	540	16	15.1135	2.87156	66743.9	724.875	137.654	3.26057e+06	739.988	140.525	3.32732e+06
41	apex				8	2	1850	0	1850	840	19	17.9473	3.40998	79258.4	268.204	50.9319	1.20641e+06	286.151	54.3419	1.28567e+06
41	apex				9	2	2500	200	2700	340	43	40.6175	7.71733	179374	391.433	74.333	1.76071e+06	432.05	82.0504	1.94008e+06
41	apex				10	2	2500	2500	5000	700	25	23.6148	4.48682	104287	724.875	137.654	3.26057e+06	748.49	142.141	3.36486e+06
41	apex				11	2	2500	2500	5000	980	0	0	0	0	724.875	137.654	3.26057e+06	724.875	137.654	3.26057e+06
41	apex				12	2	2500	2500	5000	1120	23	21.7257	4.12787	95944.4	724.875	137.654	3.26057e+06	746.601	141.782	3.35652e+06
41	apex				13	2	2500	2500	5000	320	8	7.55675	1.43578	33372	724.875	137.654	3.26057e+06	732.432	139.09	3.29395e+06
41	apex				14	3	2500	2500	5000	500	258	243.705	46.304	1.07625e+06	724.875	137.654	3.26057e+06	968.58	183.958	4.33682e+06
41	apex				15	3	2500	2500	5000	600	9	8.50134	1.61525	37543.5	724.875	137.654	3.26057e+06	733.376	139.269	3.29812e+06
41	apex				16	3	2500	2500	5000	620	22	20.7811	3.9484	91772.9	724.875	137.654	3.26057e+06	745.656	141.602	3.35235e+06
41	apex				17	3	2500	2500	5000	620	16	15.1135	2.87156	66743.9	724.875	137.654	3.26057e+06	739.988	140.525	3.32732e+06
41	apex				18	3	2500	2500	5000	740	32	30.227	5.74313	133488	724.875	137.654	3.26057e+06	755.102	143.397	3.39406e+06
41	apex				19	3	2500	2500	5000	360	0	0	0	0	724.875	137.654	3.26057e+06	724.875	137.654	3.26057e+06
41	apex				20	3	2500	2500	5000	800	0	0	0	0	724.875	137.654	3.26057e+06	724.875	137.654	3.26057e+06
41	apex				21	4	2500	2500	5000	460	0	0	0	0	724.875	137.654	3.26057e+06	724.875	137.654	3.26057e+06
41	apex				22	4	2500	2500	5000	700	0	0	0	0	724.875	137.654	3.26057e+06	724.875	137.654	3.26057e+06
41	apex				23	4	2500	2500	5000	1380	0	0	0	0	724.875	137.654	3.26057e+06	724.875	137.654	3.26057e+06
41	apex				24	4	2500	2500	5000	660	0	0	0	0	724.875	137.654	3.26057e+06	724.875	137.654	3.26057e+06
41	apex				25	4	2500	2500	5000	280	0	0	0	0	724.875	137.654	3.26057e+06	724.875	137.654	3.26057e+06
41	apex				26	4	2500	2500	5000	380	0	0	0	0	724.875	137.654	3.26057e+06	724.875	137.654	3.26057e+06
41	apex				27	4	2500	2500	5000	480	2	1.88919	0.358946	8342.99	724.875	137.654	3.26057e+06	726.764	138.013	3.26892e+06
41	apex				28	5	2500	2500	5000	580	0	0	0	0	724.875	137.654	3.26057e+06	724.875	137.654	3.26057e+06
41	apex				29	5	2500	2500	5000	400	0	0	0	0	724.875	137.654	3.26057e+06	724.875	137.654	3.26057e+06
41	apex				30	5	2500	2500	5000	400	0	0	0	0	724.875	137.654	3.26057e+06	724.875	137.654	3.26057e+06
41	apex				31	5	2500	2500	5000	420	16	15.1135	2.87156	66743.9	724.875	137.654	3.26057e+06	739.988	140.525	3.32732e+06
41	apex				32	5	2500	2500	5000	860	22	20.7811	3.9484	91772.9	724.875	137.654	3.26057e+06	745.656	141.602	3.35235e+06
41	apex				33	5	2500	2500	5000	940	24	22.6702	4.30735	100116	724.875	137.654	3.26057e+06	747.545	141.961	3.36069e+06
41	apex				34	5	2500	2500	5000	840	69	65.177	12.3836	287833	724.875	137.654	3.26057e+06	790.052	150.037	3.54841e+06
41	apex				35	6	2500	2500	5000	720	98	92.5702	17.5883	408806	724.875	137.654	3.26057e+06	817.445	155.242	3.66938e+06
41	apex				36	6	2500	2500	5000	840	143	135.077	25.6646	596524	724.875	137.654	3.26057e+06	859.952	163.318	3.8571e+06
41	apex				37	6	2500	2500	5000	400	154	145.467	27.6388	642410	724.875	137.654	3.26057e+06	870.342	165.293	3.90298e+06
41	apex				38	6	2500	2500	5000	680	93	87.8472	16.691	387949	724.875	137.654	3.26057e+06	812.722	154.345	3.64852e+06
41	apex				39	6	2500	2500	5000	520	121	114.296	21.7162	504751	724.875	137.654	3.26057e+06	839.171	159.37	3.76533e+06
41	apex				40	6	2500	2500	5000	800	137	129.409	24.5878	571495	724.875	137.654	3.26057e+06	854.284	162.242	3.83207e+06
41	apex				41	6	2500	2500	5000	960	74	69.8999	13.281	308691	724.875	137.654	3.26057e+06	794.775	150.935	3.56927e+06
41	apex				42	7	2500	2500	5000	580	152	143.578	27.2799	634067	724.875	137.654	3.26057e+06	868.453	164.934	3.89464e+06
41	apex				43	7	2500	2500	5000	320	134	126.576	24.0494	558980	724.875	137.654	3.26057e+06	851.451	161.703	3.81956e+06
41	apex				44	7	2500	2500	5000	680	243	229.536	43.6119	1.01367e+06	724.875	137.654	3.26057e+06	954.411	181.266	4.27425e+06
41	apex				45	7	2500	2500	5000	1620	88	83.1242	15.7936	367092	724.875	137.654	3.26057e+06	807.999	153.447	3.62767e+06
41	apex				46	7	2500	2500	5000	720	283	267.32	50.7908	1.18053e+06	724.875	137.654	3.26057e+06	992.195	188.445	4.44111e+06
41	apex				47	7	2500	2500	5000	920	90	85.0134	16.1525	375435	724.875	137.654	3.26057e+06	809.888	153.806	3.63601e+06
41	apex				48	7	2500	2500	5000	1020	292	275.821	52.406	1.21808e+06	724.875	137.654	3.26057e+06	1000.7	190.06	4.47865e+06
41	apex				49	8	2500	2500	5000	1240	162	153.024	29.0746	675782	724.875	137.654	3.26057e+06	877.899	166.728	3.93636e+06
41	apex				50	8	2500	2500	5000	980	269	254.096	48.2782	1.12213e+06	724.875	137.654	3.26057e+06	978.971	185.932	4.38271e+06
41	apex				51	8	2500	2500	5000	2100	334	315.494	59.9439	1.39328e+06	724.875	137.654	3.26057e+06	1040.37	197.598	4.65385e+06
41	apex				52	8	2500	2500	5000	1100	202	190.808	36.2535	842642	724.875	137.654	3.26057e+06	915.683	173.907	4.10322e+06
41	apex				53	8	2500	2500	5000	380	244	230.481	43.7914	1.01784e+06	724.875	137.654	3.26057e+06	955.356	181.445	4.27842e+06
41	apex				54	8	2500	2500	5000	740	342	323.051	61.3797	1.42665e+06	724.875	137.654	3.26057e+06	1047.93	199.033	4.68723e+06
41	apex				55	8	2500	2500	5000	1340	246	232.37	44.1503	1.02619e+06	724.875	137.654	3.26057e+06	957.245	181.804	4.28676e+06
41	apex				56	9	2500	2500	5000	440	301	284.323	54.0213	1.25562e+06	724.875	137.654	3.26057e+06	1009.2	191.675	4.51619e+06
41	apex				57	9	2500	2500	5000	1700	335	316.439	60.1234	1.39745e+06	724.875	137.654	3.26057e+06	1041.31	197.777	4.65803e+06
41	apex				58	9	2500	2500	5000	1440	488	460.962	87.5827	2.03569e+06	724.875	137.654	3.26057e+06	1185.84	225.236	5.29626e+06
41	apex				59	9	2500	2500	5000	1100	424	400.508	76.0965	1.76871e+06	724.875	137.654	3.26057e+06	1125.38	213.75	5.02929e+06
41	apex				60	9	NA	NA	NA	NA	NA	NA	NA	NA	NA	NA	NA	NA	NA	NA
49	controle	5/8hz	10	35.9	4	1	2500	2500	5000	280	15	14.1689	2.69209	62572.4	724.875	137.654	3.26057e+06	739.044	140.346	3.32315e+06	60889.5	36.5	1.6682	0.599447
49	controle				5	1	2500	2500	5000	120	19	17.9473	3.40998	79258.4	724.875	137.654	3.26057e+06	742.822	141.064	3.33983e+06
49	controle				6	1	2500	2500	5000	60	25	23.6148	4.48682	104287	724.875	137.654	3.26057e+06	748.49	142.141	3.36486e+06
49	controle				7	2	2500	2500	5000	180	30	28.3378	5.38418	125145	724.875	137.654	3.26057e+06	753.213	143.038	3.38572e+06
49	controle				8	2	2500	2500	5000	100	26	24.5594	4.66629	108459	724.875	137.654	3.26057e+06	749.434	142.32	3.36903e+06
49	controle				9	2	2500	2500	5000	60	15	14.1689	2.69209	62572.4	724.875	137.654	3.26057e+06	739.044	140.346	3.32315e+06
49	controle				10	2	2500	2500	5000	80	26	24.5594	4.66629	108459	724.875	137.654	3.26057e+06	749.434	142.32	3.36903e+06
49	controle				11	2	2500	2500	5000	280	61	57.6202	10.9478	254461	724.875	137.654	3.26057e+06	782.495	148.602	3.51504e+06
49	controle				12	2	2500	2500	5000	60	15	14.1689	2.69209	62572.4	724.875	137.654	3.26057e+06	739.044	140.346	3.32315e+06
49	controle				13	2	2500	2500	5000	320	27	25.504	4.84576	112630	724.875	137.654	3.26057e+06	750.379	142.5	3.37321e+06
49	controle				14	3	2500	2500	5000	180	5	4.72297	0.897364	20857.5	724.875	137.654	3.26057e+06	729.598	138.551	3.28143e+06
49	controle				15	3	2500	2500	5000	260	0	0	0	0	724.875	137.654	3.26057e+06	724.875	137.654	3.26057e+06
49	controle				16	3	2500	2500	5000	260	0	0	0	0	724.875	137.654	3.26057e+06	724.875	137.654	3.26057e+06
49	controle				17	3	2500	2500	5000	240	50	47.2297	8.97364	208575	724.875	137.654	3.26057e+06	772.105	146.627	3.46915e+06
49	controle				18	3	2500	2500	5000	100	40	37.7837	7.17891	166860	724.875	137.654	3.26057e+06	762.659	144.833	3.42743e+06
49	controle				19	3	2500	2500	5000	80	46	43.4513	8.25575	191889	724.875	137.654	3.26057e+06	768.326	145.91	3.45246e+06
49	controle				20	3	2500	2500	5000	160	65	61.3986	11.6657	271147	724.875	137.654	3.26057e+06	786.274	149.319	3.53172e+06
49	controle				21	4	2500	2500	5000	260	75	70.8445	13.4605	312862	724.875	137.654	3.26057e+06	795.72	151.114	3.57344e+06
49	controle				22	4	2500	2500	5000	400	101	95.4039	18.1267	421321	724.875	137.654	3.26057e+06	820.279	155.781	3.6819e+06
49	controle				23	4	2500	2500	5000	100	130	122.797	23.3315	542294	724.875	137.654	3.26057e+06	847.672	160.985	3.80287e+06
49	controle				24	4	2500	2500	5000	200	143	135.077	25.6646	596524	724.875	137.654	3.26057e+06	859.952	163.318	3.8571e+06
49	controle				25	4	2500	2500	5000	60	164	154.913	29.4335	684125	724.875	137.654	3.26057e+06	879.788	167.087	3.9447e+06
49	controle				26	4	2500	2500	5000	60	212	200.254	38.0482	884357	724.875	137.654	3.26057e+06	925.129	175.702	4.14493e+06
49	controle				27	4	2500	2500	5000	380	218	205.921	39.1251	909386	724.875	137.654	3.26057e+06	930.796	176.779	4.16996e+06
49	controle				28	5	2500	2500	5000	120	NA	NA	NA	NA	724.875	137.654	3.26057e+06	NA	NA	NA
49	controle				29	5	2500	2500	5000	220	269	254.096	48.2782	1.12213e+06	724.875	137.654	3.26057e+06	978.971	185.932	4.38271e+06
49	controle				30	5	2500	2500	5000	200	341	322.106	61.2002	1.42248e+06	724.875	137.654	3.26057e+06	1046.98	198.854	4.68305e+06
49	controle				31	5	2500	2500	5000	240	270	255.04	48.4576	1.1263e+06	724.875	137.654	3.26057e+06	979.915	186.111	4.38688e+06
49	controle				32	5	2500	2500	5000	380	244	230.481	43.7914	1.01784e+06	724.875	137.654	3.26057e+06	955.356	181.445	4.27842e+06
49	controle				33	5	2500	2500	5000	240	362	341.943	64.9691	1.51008e+06	724.875	137.654	3.26057e+06	1066.82	202.623	4.77066e+06
49	controle				34	5	2500	2500	5000	180	221	208.755	39.6635	921900	724.875	137.654	3.26057e+06	933.63	177.317	4.18248e+06
49	controle				35	6	2500	2500	5000	300	345	325.885	61.9181	1.43917e+06	724.875	137.654	3.26057e+06	1050.76	199.572	4.69974e+06
49	controle				36	6	2500	2500	5000	280	487	460.017	87.4032	2.03152e+06	724.875	137.654	3.26057e+06	1184.89	225.057	5.29209e+06
49	controle				37	6	2500	2500	5000	120	493	465.685	88.4801	2.05655e+06	724.875	137.654	3.26057e+06	1190.56	226.134	5.31712e+06
49	controle				38	6	2500	2500	5000	360	626	591.316	112.35	2.61136e+06	724.875	137.654	3.26057e+06	1316.19	250.004	5.87193e+06
49	controle				39	6	2500	2500	5000	520	25	23.6148	4.48682	104287	724.875	137.654	3.26057e+06	748.49	142.141	3.36486e+06
49	controle				40	6	2500	2500	5000	460	925	873.749	166.012	3.85863e+06	724.875	137.654	3.26057e+06	1598.62	303.666	7.11921e+06
49	controle				41	6	2500	2500	5000	720	220	207.811	39.484	917729	724.875	137.654	3.26057e+06	932.686	177.138	4.1783e+06
49	controle				42	7	2500	2500	5000	660	932	880.361	167.269	3.88783e+06	724.875	137.654	3.26057e+06	1605.24	304.922	7.14841e+06
49	controle				43	7	2500	2500	5000	920	652	615.875	117.016	2.71981e+06	724.875	137.654	3.26057e+06	1340.75	254.67	5.98039e+06
49	controle				44	7	2500	2500	5000	1060	500	472.297	89.7364	2.08575e+06	724.875	137.654	3.26057e+06	1197.17	227.39	5.34632e+06
49	controle				45	7	2500	2500	5000	540	667	630.044	119.708	2.78239e+06	724.875	137.654	3.26057e+06	1354.92	257.362	6.04296e+06
49	controle				46	7	2500	2500	5000	540	608	574.313	109.119	2.53627e+06	724.875	137.654	3.26057e+06	1299.19	246.773	5.79684e+06
49	controle				47	7	2500	2500	5000	1160	839	792.514	150.578	3.49988e+06	724.875	137.654	3.26057e+06	1517.39	288.231	6.76046e+06
49	controle				48	7	2500	2500	5000	960	572	540.307	102.658	2.3861e+06	724.875	137.654	3.26057e+06	1265.18	240.312	5.64667e+06
49	controle				49	8	2500	2500	5000	980	732	691.442	131.374	3.05353e+06	724.875	137.654	3.26057e+06	1416.32	269.028	6.31411e+06
49	controle				50	8	2500	2500	5000	800	1087	1026.77	195.087	4.53441e+06	724.875	137.654	3.26057e+06	1751.65	332.741	7.79499e+06
49	controle				51	8	2500	2500	5000	700	932	880.361	167.269	3.88783e+06	724.875	137.654	3.26057e+06	1605.24	304.922	7.14841e+06
49	controle				52	8	2500	2500	5000	460	472	445.848	84.7111	1.96895e+06	724.875	137.654	3.26057e+06	1170.72	222.365	5.22952e+06
49	controle				53	8	2500	2500	5000	700	1500	1416.89	269.209	6.25724e+06	724.875	137.654	3.26057e+06	2141.77	406.863	9.51782e+06
49	controle				54	8	2500	2500	5000	440	440	415.621	78.968	1.83546e+06	724.875	137.654	3.26057e+06	1140.5	216.622	5.09603e+06
49	controle				55	8	2500	2500	5000	1100	750	708.445	134.605	3.12862e+06	724.875	137.654	3.26057e+06	1433.32	272.258	6.3892e+06
49	controle				56	9	2500	2500	5000	1400	750	708.445	134.605	3.12862e+06	724.875	137.654	3.26057e+06	1433.32	272.258	6.3892e+06
49	controle				57	9	2500	2500	5000	2040	1353	1278.03	242.827	5.64403e+06	724.875	137.654	3.26057e+06	2002.91	380.48	8.90461e+06
49	controle				58	9	2500	2500	5000	1860	1019	962.541	182.883	4.25075e+06	724.875	137.654	3.26057e+06	1687.42	320.537	7.51133e+06
49	controle				59	9	2500	2500	5000	2220	1346	1271.42	241.57	5.61483e+06	724.875	137.654	3.26057e+06	1996.3	379.224	8.87541e+06
49	controle				60	9					NA	NA	NA	NA	NA	NA	NA	NA	NA	NA
8420	controle	5/8hz	11.4	38.2	4	1	2500	2500	5000	240	13	12.2797	2.33315	54229.4	724.875	137.654	3.26057e+06	737.155	139.987	3.3148e+06	51113.8	28	1.82549	0.547797
8420	controle				5	1	2500	2500	5000	240	26	24.5594	4.66629	108459	724.875	137.654	3.26057e+06	749.434	142.32	3.36903e+06
8420	controle				6	1	2500	2500	5000	180	12	11.3351	2.15367	50057.9	724.875	137.654	3.26057e+06	736.21	139.807	3.31063e+06
8420	controle				7	2	2500	2500	5000	120	19	17.9473	3.40998	79258.4	724.875	137.654	3.26057e+06	742.822	141.064	3.33983e+06
8420	controle				8	2	2500	2500	5000	740	17	16.0581	3.05104	70915.4	724.875	137.654	3.26057e+06	740.933	140.705	3.33149e+06
8420	controle				9	2	2500	2500	5000	780	4	3.77837	0.717891	16686	724.875	137.654	3.26057e+06	728.653	138.372	3.27726e+06
8420	controle				10	2	2500	2500	5000	1460	0	0	0	0	724.875	137.654	3.26057e+06	724.875	137.654	3.26057e+06
8420	controle				11	2	2500	2500	5000	740	17	16.0581	3.05104	70915.4	724.875	137.654	3.26057e+06	740.933	140.705	3.33149e+06
8420	controle				12	2	2500	2500	5000	640	10	9.44593	1.79473	41714.9	724.875	137.654	3.26057e+06	734.321	139.448	3.30229e+06
8420	controle				13	2	2500	2500	5000	100	15	14.1689	2.69209	62572.4	724.875	137.654	3.26057e+06	739.044	140.346	3.32315e+06
8420	controle				14	3	2500	2500	5000	100	30	28.3378	5.38418	125145	724.875	137.654	3.26057e+06	753.213	143.038	3.38572e+06
8420	controle				15	3	2500	2500	5000	420	20	18.8919	3.58946	83429.9	724.875	137.654	3.26057e+06	743.767	141.243	3.344e+06
8420	controle				16	3	2500	2500	5000	460	34	32.1162	6.10207	141831	724.875	137.654	3.26057e+06	756.991	143.756	3.40241e+06
8420	controle				17	3	2500	2500	5000	260	43	40.6175	7.71733	179374	724.875	137.654	3.26057e+06	765.493	145.371	3.43995e+06
8420	controle				18	3	2500	2500	5000	280	21	19.8365	3.76893	87601.4	724.875	137.654	3.26057e+06	744.711	141.423	3.34818e+06
8420	controle				19	3	2500	2500	5000	620	45	42.5067	8.07627	187717	724.875	137.654	3.26057e+06	767.382	145.73	3.44829e+06
8420	controle				20	3	2500	2500	5000	460	34	32.1162	6.10207	141831	724.875	137.654	3.26057e+06	756.991	143.756	3.40241e+06
8420	controle				21	4	2500	2500	5000	860	40	37.7837	7.17891	166860	724.875	137.654	3.26057e+06	762.659	144.833	3.42743e+06
8420	controle				22	4	2500	2500	5000	280	25	23.6148	4.48682	104287	724.875	137.654	3.26057e+06	748.49	142.141	3.36486e+06
8420	controle				23	4	2500	2500	5000	560	72	68.0107	12.922	300348	724.875	137.654	3.26057e+06	792.886	150.576	3.56092e+06
8420	controle				24	4	2500	2500	5000	340	80	75.5675	14.3578	333720	724.875	137.654	3.26057e+06	800.442	152.012	3.59429e+06
8420	controle				25	4	2500	2500	5000	240	120	113.351	21.5367	500579	724.875	137.654	3.26057e+06	838.226	159.19	3.76115e+06
8420	controle				26	4	2500	1500	4000	240	113	106.739	20.2804	471379	579.9	110.123	2.60846e+06	686.639	130.403	3.07984e+06
8420	controle				27	4	2500	2500	5000	560	65	61.3986	11.6657	271147	724.875	137.654	3.26057e+06	786.274	149.319	3.53172e+06
8420	controle				28	5	2500	2500	5000	540	157	148.301	28.1772	654925	724.875	137.654	3.26057e+06	873.176	165.831	3.9155e+06
8420	controle				29	5	2500	2500	5000	420	118	111.462	21.1778	492236	724.875	137.654	3.26057e+06	836.337	158.832	3.75281e+06
8420	controle				30	5	2500	2500	5000	580	162	153.024	29.0746	675782	724.875	137.654	3.26057e+06	877.899	166.728	3.93636e+06
8420	controle				31	5	2500	2500	5000	680	127	119.963	22.793	529780	724.875	137.654	3.26057e+06	844.838	160.447	3.79035e+06
8420	controle				32	5	2500	2500	5000	740	119	112.407	21.3573	496408	724.875	137.654	3.26057e+06	837.282	159.011	3.75698e+06
8420	controle				33	5	2500	2500	5000	520	134	126.576	24.0494	558980	724.875	137.654	3.26057e+06	851.451	161.703	3.81956e+06
8420	controle				34	5	2500	2500	5000	380	1167	1102.34	209.445	4.86813e+06	724.875	137.654	3.26057e+06	1827.22	347.098	8.12871e+06
8420	controle				35	6	2500	2500	5000	720	214	202.143	38.4072	892700	724.875	137.654	3.26057e+06	927.018	176.061	4.15327e+06
8420	controle				36	6	2500	2500	5000	680	144	136.021	25.8441	600695	724.875	137.654	3.26057e+06	860.896	163.498	3.86127e+06
8420	controle				37	6	2500	2500	5000	420	309	291.879	55.4571	1.28899e+06	724.875	137.654	3.26057e+06	1016.75	193.111	4.54957e+06
8420	controle				38	6	2500	2500	5000	380	187	176.639	33.5614	780070	724.875	137.654	3.26057e+06	901.514	171.215	4.04064e+06
8420	controle				39	6	2500	2500	5000	640	215	203.088	38.5866	896871	724.875	137.654	3.26057e+06	927.963	176.24	4.15745e+06
8420	controle				40	6	2500	2500	5000	1060	237	223.869	42.535	988644	724.875	137.654	3.26057e+06	948.744	180.189	4.24922e+06
8420	controle				41	6	2500	2500	5000	980	NA	NA	0	NA	724.875	137.654	3.26057e+06	724.875	137.654	#VALUE!
8420	controle				42	7	2500	2500	5000	1420	248	234.259	44.5092	1.03453e+06	724.875	137.654	3.26057e+06	959.134	182.163	4.29511e+06
8420	controle				43	7	2500	2500	5000	640	323	305.104	57.9697	1.34739e+06	724.875	137.654	3.26057e+06	1029.98	195.623	4.60797e+06
8420	controle				44	7	2500	2500	5000	980	247	233.315	44.3298	1.03036e+06	724.875	137.654	3.26057e+06	958.19	181.984	4.29093e+06
8420	controle				45	7	2500	2500	5000	1200	223	210.644	40.0224	930243	724.875	137.654	3.26057e+06	935.519	177.676	4.19082e+06
8420	controle				46	7	2500	2500	5000	740	263	248.428	47.2013	1.0971e+06	724.875	137.654	3.26057e+06	973.303	184.855	4.35768e+06
8420	controle				47	7	2500	2500	5000	940	271	255.985	48.6371	1.13048e+06	724.875	137.654	3.26057e+06	980.86	186.291	4.39105e+06
8420	controle				48	7	2500	2500	5000	1380	287	271.098	51.5087	1.19722e+06	724.875	137.654	3.26057e+06	995.973	189.162	4.45779e+06
8420	controle				49	8	2500	2500	5000	320	363	342.887	65.1486	1.51425e+06	724.875	137.654	3.26057e+06	1067.76	202.802	4.77483e+06
8420	controle				50	8	2500	2500	5000	280	318	300.381	57.0723	1.32654e+06	724.875	137.654	3.26057e+06	1025.26	194.726	4.58711e+06
8420	controle				51	8	2500	2500	5000	420	354	334.386	63.5334	1.47671e+06	724.875	137.654	3.26057e+06	1059.26	201.187	4.73728e+06
8420	controle				52	8	2500	2500	5000	800	380	358.946	68.1996	1.58517e+06	724.875	137.654	3.26057e+06	1083.82	205.853	4.84574e+06
8420	controle				53	8	2500	2500	5000	1240	340	321.162	61.0207	1.41831e+06	724.875	137.654	3.26057e+06	1046.04	198.675	4.67888e+06
8420	controle				54	8	2500	2500	5000	860	447	422.233	80.2243	1.86466e+06	724.875	137.654	3.26057e+06	1147.11	217.878	5.12523e+06
8420	controle				55	8	2500	2500	5000	640	262	247.483	47.0219	1.09293e+06	724.875	137.654	3.26057e+06	972.358	184.676	4.35351e+06
8420	controle				56	9	2500	2500	5000	1120	358	338.164	64.2512	1.4934e+06	724.875	137.654	3.26057e+06	1063.04	201.905	4.75397e+06
8420	controle				57	9	2500	2500	5000	940	455	429.79	81.6601	1.89803e+06	724.875	137.654	3.26057e+06	1154.67	219.314	5.1586e+06
8420	controle				58	9	2500	2500	5000	560	473	446.793	84.8906	1.97312e+06	724.875	137.654	3.26057e+06	1171.67	222.544	5.23369e+06
8420	controle				59	9	2500	2500	5000	820	270	255.04	48.4576	1.1263e+06	724.875	137.654	3.26057e+06	979.915	186.111	4.38688e+06
8420	controle				60	9	2500	2500	5000	1520	477	450.571	85.6085	1.9898e+06	724.875	137.654	3.26057e+06	1175.45	223.262	5.25038e+06
8422	apex	3/4hz	11.2	31.1	4	1	2500	2500	5000	360	NA	0	0	0	724.875	137.654	3.26057e+06	724.875	137.654	3.26057e+06	45255.4	23.1	1.95911	0.510436
8422	apex				5	1	2500	2500	5000	1460	0	0	0	0	724.875	137.654	3.26057e+06	724.875	137.654	3.26057e+06
8422	apex				6	1	2500	2500	5000	380	14	13.2243	2.51262	58400.9	724.875	137.654	3.26057e+06	738.099	140.166	3.31898e+06
8422	apex				7	2	2500	2500	5000	120	25	23.6148	4.48682	104287	724.875	137.654	3.26057e+06	748.49	142.141	3.36486e+06
8422	apex				8	2	2500	1500	4000	580	0	0	0	0	579.9	110.123	2.60846e+06	579.9	110.123	2.60846e+06
8422	apex				9	2	1000	2500	3500	80	11	10.3905	1.9742	45886.4	507.412	96.3576	2.2824e+06	517.803	98.3318	2.32829e+06
8422	apex				10	2	2500	2500	5000	460	0	0	0	0	724.875	137.654	3.26057e+06	724.875	137.654	3.26057e+06
8422	apex				11	2	2500	1500	4000	580	0	0	0	0	579.9	110.123	2.60846e+06	579.9	110.123	2.60846e+06
8422	apex				12	2	2500	2500	5000	580	16	15.1135	2.87156	66743.9	724.875	137.654	3.26057e+06	739.988	140.525	3.32732e+06
8422	apex				13	2	2500	2500	5000	340	18	17.0027	3.23051	75086.9	724.875	137.654	3.26057e+06	741.878	140.884	3.33566e+06
8422	apex				14	3	2500	50	2550	320	0	0	0	0	369.686	70.2034	1.66289e+06	369.686	70.2034	1.66289e+06
8422	apex				15	3	2500	2250	4750	980	39	36.8391	6.99944	162688	688.631	130.771	3.09755e+06	725.47	137.771	3.26023e+06
8422	apex				16	3	2500	2500	5000	840	27	25.504	4.84576	112630	724.875	137.654	3.26057e+06	750.379	142.5	3.37321e+06
8422	apex				17	3	2500	2500	5000	460	20	18.8919	3.58946	83429.9	724.875	137.654	3.26057e+06	743.767	141.243	3.344e+06
8422	apex				18	3	2500	1850	4350	960	17	16.0581	3.05104	70915.4	630.641	119.759	2.8367e+06	646.699	122.81	2.90762e+06
8422	apex				19	3	2500	2500	5000	680	21	19.8365	3.76893	87601.4	724.875	137.654	3.26057e+06	744.711	141.423	3.34818e+06
8422	apex				20	3	2500	2500	5000	1100	9	8.50134	1.61525	37543.5	724.875	137.654	3.26057e+06	733.376	139.269	3.29812e+06
8422	apex				21	4	2500	2500	5000	620	21	19.8365	3.76893	87601.4	724.875	137.654	3.26057e+06	744.711	141.423	3.34818e+06
8422	apex				22	4	2500	2500	5000	760	20	18.8919	3.58946	83429.9	724.875	137.654	3.26057e+06	743.767	141.243	3.344e+06
8422	apex				23	4	2500	2500	5000	500	10	9.44593	1.79473	41714.9	724.875	137.654	3.26057e+06	734.321	139.448	3.30229e+06
8422	apex				24	4	2500	1300	3800	380	18	17.0027	3.23051	75086.9	550.905	104.617	2.47804e+06	567.908	107.847	2.55312e+06
8422	apex				25	4	2500	2500	5000	200	28	26.4486	5.02524	116802	724.875	137.654	3.26057e+06	751.324	142.679	3.37738e+06
8422	apex				26	4	2500	2500	5000	380	24	22.6702	4.30735	100116	724.875	137.654	3.26057e+06	747.545	141.961	3.36069e+06
8422	apex				27	4	2500	2500	5000	640	20	18.8919	3.58946	83429.9	724.875	137.654	3.26057e+06	743.767	141.243	3.344e+06
8422	apex				28	5	2500	2500	5000	380	3	2.83378	0.538418	12514.5	724.875	137.654	3.26057e+06	727.709	138.192	3.27309e+06
8422	apex				29	5	2500	200	2700	160	47	44.3959	8.43522	196060	391.433	74.333	1.76071e+06	435.828	82.7683	1.95677e+06
8422	apex				30	5	2500	2500	5000	540	3	2.83378	0.538418	12514.5	724.875	137.654	3.26057e+06	727.709	138.192	3.27309e+06
8422	apex				31	5	2500	2500	5000	820	9	8.50134	1.61525	37543.5	724.875	137.654	3.26057e+06	733.376	139.269	3.29812e+06
8422	apex				32	5	2500	2500	5000	640	19	17.9473	3.40998	79258.4	724.875	137.654	3.26057e+06	742.822	141.064	3.33983e+06
8422	apex				33	5	2500	2500	5000	640	23	21.7257	4.12787	95944.4	724.875	137.654	3.26057e+06	746.601	141.782	3.35652e+06
8422	apex				34	5	2500	2500	5000	560	14	13.2243	2.51262	58400.9	724.875	137.654	3.26057e+06	738.099	140.166	3.31898e+06
8422	apex				35	6	2500	2500	5000	440	9	8.50134	1.61525	37543.5	724.875	137.654	3.26057e+06	733.376	139.269	3.29812e+06
8422	apex				36	6	2500	2500	5000	480	25	23.6148	4.48682	104287	724.875	137.654	3.26057e+06	748.49	142.141	3.36486e+06
8422	apex				37	6	2500	2500	5000	440	41	38.7283	7.35838	171031	724.875	137.654	3.26057e+06	763.603	145.012	3.43161e+06
8422	apex				38	6	2500	2500	5000	320	25	23.6148	4.48682	104287	724.875	137.654	3.26057e+06	748.49	142.141	3.36486e+06
8422	apex				39	6	2500	2500	5000	520	542	511.97	97.2742	2.26095e+06	724.875	137.654	3.26057e+06	1236.84	234.928	5.52152e+06
8422	apex				40	6	2500	2500	5000	960	65	61.3986	11.6657	271147	724.875	137.654	3.26057e+06	786.274	149.319	3.53172e+06
8422	apex				41	6	2500	2500	5000	720	65	61.3986	11.6657	271147	724.875	137.654	3.26057e+06	786.274	149.319	3.53172e+06
8422	apex				42	7	2500	2500	5000	1100	55	51.9526	9.871	229432	724.875	137.654	3.26057e+06	776.828	147.525	3.49001e+06
8422	apex				43	7	2500	2500	5000	740	60	56.6756	10.7684	250290	724.875	137.654	3.26057e+06	781.551	148.422	3.51086e+06
8422	apex				44	7	2500	2500	5000	900	80	75.5675	14.3578	333720	724.875	137.654	3.26057e+06	800.442	152.012	3.59429e+06
8422	apex				45	7	2500	2500	5000	820	136	128.465	24.4083	567323	724.875	137.654	3.26057e+06	853.34	162.062	3.8279e+06
8422	apex				46	7	2500	2500	5000	740	96	90.681	17.2294	400464	724.875	137.654	3.26057e+06	815.556	154.883	3.66104e+06
8422	apex				47	7	2500	2500	5000	1060	151	142.634	27.1004	629896	724.875	137.654	3.26057e+06	867.509	164.754	3.89047e+06
8422	apex				48	7	2500	2500	5000	920	662	625.321	118.811	2.76153e+06	724.875	137.654	3.26057e+06	1350.2	256.465	6.0221e+06
8422	apex				49	8	2500	2500	5000	840	228	215.367	40.9198	951101	724.875	137.654	3.26057e+06	940.242	178.574	4.21168e+06
8422	apex				50	8	2500	2500	5000	500	NA	NA	NA	NA	724.875	137.654	3.26057e+06	NA	NA	NA
8422	apex				51	8	2500	2500	5000	380	255	240.871	45.7656	1.06373e+06	724.875	137.654	3.26057e+06	965.746	183.419	4.32431e+06
8422	apex				52	8	2500	2500	5000	900	214	202.143	38.4072	892700	724.875	137.654	3.26057e+06	927.018	176.061	4.15327e+06
8422	apex				53	8	2500	2500	5000	700	274	258.819	49.1755	1.14299e+06	724.875	137.654	3.26057e+06	983.694	186.829	4.40356e+06
8422	apex				54	8	2500	2500	5000	980	269	254.096	48.2782	1.12213e+06	724.875	137.654	3.26057e+06	978.971	185.932	4.38271e+06
8422	apex				55	8	2500	2500	5000	740	375	354.223	67.3023	1.56431e+06	724.875	137.654	3.26057e+06	1079.1	204.956	4.82489e+06
8422	apex				56	9	2500	2500	5000	2480	333	314.55	59.7644	1.38911e+06	724.875	137.654	3.26057e+06	1039.42	197.418	4.64968e+06
8422	apex				57	9	2500	2500	5000	940	392	370.281	70.3533	1.63523e+06	724.875	137.654	3.26057e+06	1095.16	208.007	4.8958e+06
8422	apex				58	9	2500	2500	5000	880	328	309.827	58.8671	1.36825e+06	724.875	137.654	3.26057e+06	1034.7	196.521	4.62883e+06
8422	apex				59	9	2500	2500	5000	1400	433	409.009	77.7117	1.80626e+06	724.875	137.654	3.26057e+06	1133.88	215.365	5.06683e+06
8422	apex				60	9	2500	2500	5000	980	168	158.692	30.1514	700811	724.875	137.654	3.26057e+06	883.567	167.805	3.96139e+06
8058	apex	5/8hz	11	35.2	4	1	700	2500	3200	60	7	6.61215	1.25631	29200.5	463.92	88.0984	2.08677e+06	470.532	89.3547	2.11597e+06	62084.7	36.8	1.68708	0.592739
8058	apex				5	1	2500	2500	5000	80	25	23.6148	4.48682	104287	724.875	137.654	3.26057e+06	748.49	142.141	3.36486e+06
8058	apex				6	1	2500	2500	5000	240	13	12.2797	2.33315	54229.4	724.875	137.654	3.26057e+06	737.155	139.987	3.3148e+06
8058	apex				7	2	2500	2500	5000	40	2	1.88919	0.358946	8342.99	724.875	137.654	3.26057e+06	726.764	138.013	3.26892e+06
8058	apex				8	2	2500	650	3150	20	11	10.3905	1.9742	45886.4	456.671	86.7219	2.05416e+06	467.062	88.6961	2.10005e+06
8058	apex				9	2	2500	1600	4100	60	0	0	0	0	594.397	112.876	2.67367e+06	594.397	112.876	2.67367e+06
8058	apex				10	2	2500	2500	5000	60	0	0	0	0	724.875	137.654	3.26057e+06	724.875	137.654	3.26057e+06
8058	apex				11	2	2500	2500	5000	2480	0	0	0	0	724.875	137.654	3.26057e+06	724.875	137.654	3.26057e+06
8058	apex				12	2	2500	2500	5000	860	14	13.2243	2.51262	58400.9	724.875	137.654	3.26057e+06	738.099	140.166	3.31898e+06
8058	apex				13	2	2500	2500	5000	740	22	20.7811	3.9484	91772.9	724.875	137.654	3.26057e+06	745.656	141.602	3.35235e+06
8058	apex				14	3	2500	2500	5000	1140	49	46.2851	8.79417	204403	724.875	137.654	3.26057e+06	771.16	146.448	3.46498e+06
8058	apex				15	3	2500	2500	5000	1080	57	53.8418	10.2299	237775	724.875	137.654	3.26057e+06	778.717	147.884	3.49835e+06
8058	apex				16	3	2500	2500	5000	1100	68	64.2324	12.2041	283662	724.875	137.654	3.26057e+06	789.107	149.858	3.54424e+06
8058	apex				17	3	2500	2500	5000	900	103	97.2931	18.4857	429664	724.875	137.654	3.26057e+06	822.168	156.139	3.69024e+06
8058	apex				18	3	2500	2500	5000	900	100	94.4593	17.9473	417149	724.875	137.654	3.26057e+06	819.334	155.601	3.67772e+06
8058	apex				19	3	2500	2500	5000	300	185	174.75	33.2025	771727	724.875	137.654	3.26057e+06	899.625	170.856	4.0323e+06
8058	apex				20	3	2500	2500	5000	2540	175	165.304	31.4077	730012	724.875	137.654	3.26057e+06	890.179	169.061	3.99059e+06
8058	apex				21	4	2500	2500	5000	360	249	235.204	44.6887	1.0387e+06	724.875	137.654	3.26057e+06	960.079	182.342	4.29928e+06
8058	apex				22	4	2500	2500	5000	920	257	242.761	46.1245	1.07207e+06	724.875	137.654	3.26057e+06	967.636	183.778	4.33265e+06
8058	apex				23	4	2500	2500	5000	260	264	249.373	47.3808	1.10127e+06	724.875	137.654	3.26057e+06	974.248	185.035	4.36185e+06
8058	apex				24	4	2500	2500	5000	680	188	177.584	33.7409	784241	724.875	137.654	3.26057e+06	902.459	171.395	4.04482e+06
8058	apex				25	4	2500	2500	5000	700	277	261.652	49.714	1.1555e+06	724.875	137.654	3.26057e+06	986.527	187.368	4.41608e+06
8058	apex				26	4	2500	2500	5000	320	359	339.109	64.4307	1.49757e+06	724.875	137.654	3.26057e+06	1063.98	202.084	4.75814e+06
8058	apex				27	4	2500	2500	5000	560	276	260.708	49.5345	1.15133e+06	724.875	137.654	3.26057e+06	985.583	187.188	4.41191e+06
8058	apex				28	5	2500	2500	5000	780	360	340.054	64.6102	1.50174e+06	724.875	137.654	3.26057e+06	1064.93	202.264	4.76231e+06
8058	apex				29	5	2500	2500	5000	380	366	345.721	65.687	1.52677e+06	724.875	137.654	3.26057e+06	1070.6	203.341	4.78734e+06
8058	apex				30	5	2500	2500	5000	640	434	409.954	77.8912	1.81043e+06	724.875	137.654	3.26057e+06	1134.83	215.545	5.071e+06
8058	apex				31	5	2500	2500	5000	860	456	430.735	81.8396	1.9022e+06	724.875	137.654	3.26057e+06	1155.61	219.493	5.16278e+06
8058	apex				32	5	2500	2500	5000	600	475	448.682	85.2496	1.98146e+06	724.875	137.654	3.26057e+06	1173.56	222.903	5.24203e+06
8058	apex				33	5	2500	2500	5000	360	538	508.191	96.5563	2.24426e+06	724.875	137.654	3.26057e+06	1233.07	234.21	5.50484e+06
8058	apex				34	5	2500	2500	5000	260	502	474.186	90.0953	2.09409e+06	724.875	137.654	3.26057e+06	1199.06	227.749	5.35467e+06
8058	apex				35	6	2500	2500	5000	660	510	481.743	91.5311	2.12746e+06	724.875	137.654	3.26057e+06	1206.62	229.185	5.38804e+06
8058	apex				36	6	2500	2500	5000	2360	118	111.462	21.1778	492236	724.875	137.654	3.26057e+06	836.337	158.832	3.75281e+06
8058	apex				37	6	2500	2500	5000	540	445	420.344	79.8654	1.85632e+06	724.875	137.654	3.26057e+06	1145.22	217.519	5.11689e+06
8058	apex				38	6	2500	2500	5000	500	643	607.374	115.401	2.68227e+06	724.875	137.654	3.26057e+06	1332.25	253.055	5.94285e+06
8058	apex				39	6	2500	2500	5000	580	510	481.743	91.5311	2.12746e+06	724.875	137.654	3.26057e+06	1206.62	229.185	5.38804e+06
8058	apex				40	6	2500	2500	5000	680	215	203.088	38.5866	896871	724.875	137.654	3.26057e+06	927.963	176.24	4.15745e+06
8058	apex				41	6	2500	2500	5000	740	1000	944.593	179.473	4.17149e+06	724.875	137.654	3.26057e+06	1669.47	317.127	7.43207e+06
8058	apex				42	7	2500	2500	5000	1340	830	784.013	148.962	3.46234e+06	724.875	137.654	3.26057e+06	1508.89	286.616	6.72292e+06
8058	apex				43	7	2500	2500	5000	260	183	172.861	32.8435	763384	724.875	137.654	3.26057e+06	897.736	170.497	4.02396e+06
8058	apex				44	7	2500	2500	5000	640	1343	1268.59	241.032	5.60232e+06	724.875	137.654	3.26057e+06	1993.46	378.686	8.86289e+06
8058	apex				45	7	2500	2500	5000	440	607	573.368	108.94	2.5321e+06	724.875	137.654	3.26057e+06	1298.24	246.594	5.79267e+06
8058	apex				46	7	2500	2500	5000	860	755	713.168	135.502	3.14948e+06	724.875	137.654	3.26057e+06	1438.04	273.156	6.41005e+06
8058	apex				47	7	2500	2500	5000	360	853	805.738	153.09	3.55829e+06	724.875	137.654	3.26057e+06	1530.61	290.744	6.81886e+06
8058	apex				48	7	2500	2500	5000	1180	955	902.087	171.396	3.98378e+06	724.875	137.654	3.26057e+06	1626.96	309.05	7.24435e+06
8058	apex				49	8	2500	2500	5000	990	658	621.543	118.093	2.74484e+06	724.875	137.654	3.26057e+06	1346.42	255.747	6.00542e+06
8058	apex				50	8	2500	2500	5000	2240	1143	1079.67	205.137	4.76802e+06	724.875	137.654	3.26057e+06	1804.55	342.791	8.02859e+06
8058	apex				51	8	2500	2500	5000	660	733	692.387	131.554	3.05771e+06	724.875	137.654	3.26057e+06	1417.26	269.207	6.31828e+06
8058	apex				52	8	2500	2500	5000	1940	883	834.076	158.474	3.68343e+06	724.875	137.654	3.26057e+06	1558.95	296.128	6.944e+06
8058	apex				53	8	2500	2500	5000	400	801	756.619	143.758	3.34137e+06	724.875	137.654	3.26057e+06	1481.49	281.411	6.60194e+06
8058	apex				54	8	2500	2500	5000	1240	965	911.533	173.191	4.02549e+06	724.875	137.654	3.26057e+06	1636.41	310.845	7.28607e+06
8058	apex				55	8	2500	2500	5000	1160	866	818.018	155.423	3.61251e+06	724.875	137.654	3.26057e+06	1542.89	293.077	6.87309e+06
8058	apex				56	9	2500	2500	5000	1440	1176	1110.84	211.06	4.90568e+06	724.875	137.654	3.26057e+06	1835.72	348.714	8.16625e+06
8058	apex				57	9	2500	2500	5000	1940	1119	1057	200.83	4.6679e+06	724.875	137.654	3.26057e+06	1781.88	338.484	7.92848e+06
8058	apex				58	9	2500	2500	5000	1980	1075	1015.44	192.933	4.48436e+06	724.875	137.654	3.26057e+06	1740.31	330.587	7.74493e+06
8058	apex				59	9	NA	NA	NA	NA	NA	NA	NA	NA	NA	NA	NA	NA	NA	NA
8058	apex				60	9	NA	NA	NA	NA	NA	NA	NA	NA	NA	NA	NA	NA	NA	NA
8425	apex	3/4hz	10	27.6	4	1	2500	2500	5000	400	0	0	0	0	724.875	137.654	3.26057e+06	724.875	137.654	3.26057e+06	49972	27.9	1.79111	0.558313
8425	apex				5	1	2500	2500	5000	180	0	0	0	0	724.875	137.654	3.26057e+06	724.875	137.654	3.26057e+06
8425	apex				6	1	2500	2500	5000	80	0	0	0	0	724.875	137.654	3.26057e+06	724.875	137.654	3.26057e+06
8425	apex				7	2	2500	2500	5000	140	0	0	0	0	724.875	137.654	3.26057e+06	724.875	137.654	3.26057e+06
8425	apex				8	2	2500	2500	5000	560	NA	NA	0	NA	724.875	137.654	3.26057e+06	724.875	137.654	NA
8425	apex				9	2	2250	0	2250	760	0	0	0	0	326.194	61.9442	1.46726e+06	724.875	137.654	1.46726e+06
8425	apex				10	2	1900	150	2050	1420	0	0	0	0	297.199	56.438	1.33684e+06	297.199	56.438	1.33684e+06
8425	apex				11	2	2500	1550	4050	1680	0	0	0	0	587.149	111.5	2.64107e+06	587.149	111.5	2.64107e+06
8425	apex				12	2	2500	1650	4150	1640	0	0	0	0	601.646	114.253	2.70628e+06	601.646	114.253	2.70628e+06
8425	apex				13	2	2500	200	2700	1900	0	0	0	0	391.433	74.333	1.76071e+06	391.433	74.333	1.76071e+06
8425	apex				14	3	2500	1400	3900	1200	0	0	0	0	565.402	107.37	2.54325e+06	565.402	107.37	2.54325e+06
8425	apex				15	3	2250	2500	4750	1840	0	0	0	0	688.631	130.771	3.09755e+06	688.631	130.771	3.09755e+06
8425	apex				16	3	2500	2500	5000	1080	63	59.5094	11.3068	262804	724.875	137.654	3.26057e+06	784.384	148.961	3.52338e+06
8425	apex				17	3	2500	2500	5000	1060	3	2.83378	0.538418	12514.5	724.875	137.654	3.26057e+06	727.709	138.192	3.27309e+06
8425	apex				18	3	2500	2500	5000	1080	0	0	0	0	724.875	137.654	3.26057e+06	724.875	137.654	3.26057e+06
8425	apex				19	3	2500	2500	5000	780	0	0	0	0	724.875	137.654	3.26057e+06	724.875	137.654	3.26057e+06
8425	apex				20	3	2500	2500	5000	1100	9	8.50134	1.61525	37543.5	724.875	137.654	3.26057e+06	733.376	139.269	3.29812e+06
8425	apex				21	4	2500	2500	5000	520	15	14.1689	2.69209	62572.4	724.875	137.654	3.26057e+06	739.044	140.346	3.32315e+06
8425	apex				22	4	2500	2500	5000	500	21	19.8365	3.76893	87601.4	724.875	137.654	3.26057e+06	744.711	141.423	3.34818e+06
8425	apex				23	4	2500	2500	5000	1060	24	22.6702	4.30735	100116	724.875	137.654	3.26057e+06	747.545	141.961	3.36069e+06
8425	apex				24	4	2500	2500	5000	1660	112	105.794	20.1009	467207	724.875	137.654	3.26057e+06	830.669	157.755	3.72778e+06
8425	apex				25	4	2500	2500	5000	960	99	93.5148	17.7678	412978	724.875	137.654	3.26057e+06	818.39	155.422	3.67355e+06
8425	apex				26	4	2500	2500	5000	1020	65	61.3986	11.6657	271147	724.875	137.654	3.26057e+06	786.274	149.319	3.53172e+06
8425	apex				27	4	2500	2500	5000	880	71	67.0661	12.7426	296176	724.875	137.654	3.26057e+06	791.941	150.396	3.55675e+06
8425	apex				28	5	2500	2500	5000	960	82	77.4567	14.7168	342063	724.875	137.654	3.26057e+06	802.332	152.371	3.60264e+06
8425	apex				29	5	2500	2500	5000	820	74	69.8999	13.281	308691	724.875	137.654	3.26057e+06	794.775	150.935	3.56927e+06
8425	apex				30	5	2500	2500	5000	460	133	125.631	23.8699	554809	724.875	137.654	3.26057e+06	850.506	161.524	3.81538e+06
8425	apex				31	5	2500	2500	5000	1369	78	73.6783	13.9989	325377	724.875	137.654	3.26057e+06	798.553	151.653	3.58595e+06
8425	apex				32	5	2500	2500	5000	1060	58	54.7864	10.4094	241947	724.875	137.654	3.26057e+06	779.661	148.063	3.50252e+06
8425	apex				33	5	2500	2500	5000	900	77	72.7337	13.8194	321205	724.875	137.654	3.26057e+06	797.609	151.473	3.58178e+06
8425	apex				34	5	2500	2500	5000	1020	97	91.6256	17.4089	404635	724.875	137.654	3.26057e+06	816.501	155.063	3.66521e+06
8425	apex				35	6	2500	2500	5000	1160	82	77.4567	14.7168	342063	724.875	137.654	3.26057e+06	802.332	152.371	3.60264e+06
8425	apex				36	6	2500	2500	5000	1940	126	119.019	22.6136	525608	724.875	137.654	3.26057e+06	843.894	160.267	3.78618e+06
8425	apex				37	6	2500	2500	5000	1300	81	76.5121	14.5373	337891	724.875	137.654	3.26057e+06	801.387	152.191	3.59847e+06
8425	apex				38	6	2500	2500	5000	620	145	136.966	26.0236	604867	724.875	137.654	3.26057e+06	861.841	163.677	3.86544e+06
8425	apex				39	6	2500	2500	5000	1080	157	148.301	28.1772	654925	724.875	137.654	3.26057e+06	873.176	165.831	3.9155e+06
8425	apex				40	6	2500	2500	5000	1560	165	155.858	29.613	688297	724.875	137.654	3.26057e+06	880.733	167.267	3.94887e+06
8425	apex				41	6	2500	2500	5000	980	195	184.196	34.9972	813441	724.875	137.654	3.26057e+06	909.071	172.651	4.07402e+06
8425	apex				42	7	2500	2500	5000	860	NA	NA	NA	NA	724.875	137.654	3.26057e+06	NA	NA	NA
8425	apex				43	7	2500	2500	5000	1140	295	278.655	52.9445	1.23059e+06	724.875	137.654	3.26057e+06	1003.53	190.598	4.49117e+06
8425	apex				44	7	2500	2500	5000	680	274	258.819	49.1755	1.14299e+06	724.875	137.654	3.26057e+06	983.694	186.829	4.40356e+06
8425	apex				45	7	2500	2500	5000	960	349	329.663	62.636	1.45585e+06	724.875	137.654	3.26057e+06	1054.54	200.29	4.71643e+06
8425	apex				46	7	2500	2500	5000	2040	305	288.101	54.7392	1.27231e+06	724.875	137.654	3.26057e+06	1012.98	192.393	4.53288e+06
8425	apex				47	7	2500	2500	5000	2220	368	347.61	66.046	1.53511e+06	724.875	137.654	3.26057e+06	1072.49	203.7	4.79568e+06
8425	apex				48	7	2500	2500	5000	1780	335	316.439	60.1234	1.39745e+06	724.875	137.654	3.26057e+06	1041.31	197.777	4.65803e+06
8425	apex				49	8	2500	2500	5000	2140	485	458.128	87.0443	2.02317e+06	724.875	137.654	3.26057e+06	1183	224.698	5.28375e+06
8425	apex				50	8	2500	2500	5000	2240	1168	1103.29	209.624	4.87231e+06	724.875	137.654	3.26057e+06	1828.16	347.278	8.13288e+06
8425	apex				51	8	2500	2500	5000	2860	379	358.001	68.0202	1.581e+06	724.875	137.654	3.26057e+06	1082.88	205.674	4.84157e+06
8425	apex				52	8	2500	2500	5000	2340	435	410.898	78.0707	1.8146e+06	724.875	137.654	3.26057e+06	1135.77	215.724	5.07517e+06
8425	apex				53	8	2500	2500	5000	1640	428	404.286	76.8143	1.7854e+06	724.875	137.654	3.26057e+06	1129.16	214.468	5.04597e+06
8425	apex				54	8	2500	2500	5000	2120	542	511.97	97.2742	2.26095e+06	724.875	137.654	3.26057e+06	1236.84	234.928	5.52152e+06
8425	apex				55	8	2500	2500	5000	900	346	326.829	62.0976	1.44334e+06	724.875	137.654	3.26057e+06	1051.7	199.751	4.70391e+06
8425	apex				56	9	2500	2500	5000	1000	528	498.745	94.7616	2.20255e+06	724.875	137.654	3.26057e+06	1223.62	232.415	5.46312e+06
8425	apex				57	9	2500	2500	5000	1870	497	469.463	89.198	2.07323e+06	724.875	137.654	3.26057e+06	1194.34	226.852	5.33381e+06
8425	apex				58	9	2500	2500	5000	1480	618	583.759	110.914	2.57798e+06	724.875	137.654	3.26057e+06	1308.63	248.568	5.83856e+06
8425	apex				59	9	2500	2500	5000	2700	244	230.481	43.7914	1.01784e+06	724.875	137.654	3.26057e+06	955.356	181.445	4.27842e+06
8425	apex				60	9	2500	2500	5000	1860	485	458.128	87.0443	2.02317e+06	724.875	137.654	3.26057e+06	1183	224.698	5.28375e+06

## Sheet: Rumen.cecum
Animal	GS	Tart	PS	Vbirthweight	Day	week	pH	pHCeco	RC2	RC3	RC4	RC2/C3	CC2	CC3	CC4	CC2/C3	RNH3	RNH4
1	3/4hz	controle	11	27.06	14	3	6.3	NA	15.203	6.745	1.35	2.25397	NA	NA	NA	NA	11.9	NA
1	3/4hz	controle	11	27.06	28	5	5.4	NA	29.874	24.697	1.731	1.20962	NA	NA	NA	NA	7.7	NA
1	3/4hz	controle	11	27.06	42	7	6.41	NA	NA	NA	NA	NA	NA	NA	NA	NA	8.4	NA
1	3/4hz	controle	11	27.06	62	9	7.4	6.96	35.534	22.323	3.202	1.59181	14.339	10.223	NA	NA	8.4	NA
9	3/4hz	controle	9.6	38.34	28	5	6.58	NA	22.673	18.08	1.246	1.25404	NA	NA	NA	NA	11.2	NA
9	3/4hz	controle	9.6	38.34	42	7	5.59	NA	42.752	38.739	4.635	1.10359	NA	NA	NA	NA	7	NA
9	3/4hz	controle	9.6	38.34	60	9	6.68	7.12	28.533	19.656	3.294	1.45162	21.206	15.305	1.755	1.38556	6.3	NA
24	3/4hz	controle	11	39.4	14	3	NA	NA	NA	NA	NA	NA	NA	NA	NA	NA	11.2	NA
24	3/4hz	apex	11	39.4	28	5	6.26	NA	16.432	15.84	3.577	1.03737	NA	NA	NA	NA	8.4	NA
24	3/4hz	apex	11	39.4	42	7	5.01	NA	18.476	17.953	1.257	1.02913	NA	NA	NA	NA	8.4	NA
24	3/4hz	apex	11	39.4	59	9	5.52	7.29	41.351	39.953	9.461	1.03499	24.844	12.302	2.631	2.01951	11.2	23.1
25	5/8hz	controle	11.9	32.65	14	3	6.91	NA	45.921	39.933	7.212	1.14995	NA	NA	NA	NA	16.8	NA
25	5/8hz	controle	11.9	32.65	28	5	5.59	NA	6.638	2.764	NA	2.40159	NA	NA	NA	NA	28.7	NA
25	5/8hz	controle	11.9	32.65	42	7	6.02	NA	19.163	19.805	6.754	0.967584	NA	NA	NA	NA	NA	NA
25	5/8hz	controle	11.9	32.65	60	9	5.93	7.24	27.003	25.097	3.348	1.07595	19.196	11.462	1.265	1.67475	11.2	14.7
41	5/8hz	controle	10.1	39.7	14	3	NA	NA	4.979	NA	NA	NA	NA	NA	NA	NA	19.6	NA
41	5/8hz	apex	10.1	39.7	28	5	7.41	NA	5.403	1.817	NA	2.97358	NA	NA	NA	NA	13.3	NA
41	5/8hz	apex	10.1	39.7	42	7	5.97	NA	26.822	17.297	2.75	1.55067	NA	NA	NA	NA	16.8	NA
41	5/8hz	apex	10.1	39.7	60	9	6.61	7.84	24.886	15.258	5.365	1.63101	NA	NA	NA	NA	28.7	11.9
49	5/8hz	controle	10	35.9	14	3	7.5	NA	10.434	4.145	2.88	2.51725	NA	NA	NA	NA	18.9	NA
49	5/8hz	controle	10	35.9	28	5	6.94	NA	16.68	11.807	1.554	1.41272	NA	NA	NA	NA	10.5	NA
49	5/8hz	controle	10	35.9	42	7	5.69	NA	36.769	26.821	6.39	1.3709	NA	NA	NA	NA	4.9	NA
49	5/8hz	controle	10	35.9	60	9	6.13	7.06	33.012	22.877	4.374	1.44302	28.56	14.216	3.11	2.009	9.8	18.2
8020	5/8hz	apex	8.9	31.3	14	3	5.9	NA	14.476	6.647	1.592	2.17782	NA	NA	NA	NA	10.5	NA
8020	5/8hz	apex	8.9	31.3	28	5	4.96	NA	32.967	25.158	3.626	1.3104	NA	NA	NA	NA	11.2	NA
8020	5/8hz	apex	8.9	31.3	42	7	NA	NA	21.118	18.633	4.753	1.13337	NA	NA	NA	NA	21.7	NA
8020	5/8hz	apex	8.9	31.3	60	9	5.41	6.6	41.945	34.841	5.776	1.2039	22.086	20.055	6.359	1.10127	NA	NA
8024	5/8hz	controle	11.8	33.57	14	3	6.01	NA	15.509	3.354	NA	4.62403	NA	NA	NA	NA	20.3	NA
8024	5/8hz	controle	11.8	33.57	28	5	6.82	NA	4.742	2.936	NA	1.61512	NA	NA	NA	NA	10.5	NA
8024	5/8hz	controle	11.8	33.57	42	7	6.74	NA	23.423	14.656	2.884	1.59819	NA	NA	NA	NA	28.7	NA
8024	5/8hz	controle	11.8	33.57	60	9	6.13	7.31	23.594	21.9	4.878	1.07735	20.994	15.952	2.414	1.31607	33.6	NA
8025	5/8hz	apex	8.6	32.314	14	3	6.1	NA	7.984	1.694	NA	4.71311	NA	NA	NA	NA	12.6	NA
8025	5/8hz	apex	8.6	32.314	28	5	5.43	NA	34.312	25.473	4.633	1.34699	NA	NA	NA	NA	14.7	NA
8025	5/8hz	apex	8.6	32.314	42	7	5.25	NA	45.27	42.806	8.712	1.05756	NA	NA	NA	NA	21.7	NA
8025	5/8hz	apex	8.6	32.314	60	9	5.58	7.11	40.136	38.449	5.77	1.04388	NA	NA	NA	NA	13.3	NA
8027	3/4hz	apex	9.2	27.3	14	3	6.17	NA	NA	NA	NA	NA	NA	NA	NA	NA	8.4	NA
8027	3/4hz	apex	9.2	27.3	28	5	5.42	NA	22.668	NA	5.949	NA	NA	NA	NA	NA	8.4	NA
8027	3/4hz	apex	9.2	27.3	42	7	6.65	NA	21.492	20.924	3.983	1.02715	NA	NA	NA	NA	23.1	NA
8027	3/4hz	apex	9.2	27.3	60	9	5.44	7.27	51.658	45.158	8.158	1.14394	25.214	13.148	3.485	1.91771	NA	NA
8028	5/8hz	controle	9.9	35	14	3	6.47	NA	17.562	7.271	NA	2.41535	NA	NA	NA	NA	21.7	NA
8028	5/8hz	controle	9.9	35	28	5	5.95	NA	29.061	25.467	2.737	1.14112	NA	NA	NA	NA	26.6	NA
8028	5/8hz	controle	9.9	35	42	7	5.75	NA	23.602	20.181	3.131	1.16952	NA	NA	NA	NA	13.3	NA
8028	5/8hz	controle	9.9	35	60	9	6.06	7.58	35.304	32.973	4.223	1.07069	NA	NA	NA	NA	16.8	NA
8035	5/8hz	controle	11.2	31.76	14	3	6.61	NA	5.917	1.707	NA	3.46632	NA	NA	NA	NA	26.6	NA
8035	5/8hz	controle	11.2	31.76	28	5	5.87	NA	18.881	17.55	3.245	1.07584	NA	NA	NA	NA	15.4	NA
8035	5/8hz	controle	11.2	31.76	42	7	NA	NA	24.538	18.772	3.913	1.30716	NA	NA	NA	NA	NA	NA
8035	5/8hz	controle	11.2	31.76	60	9	5.97	7.68	37.93	32.177	6.709	1.17879	22.87	11.963	2.229	1.91173	11.9	21.7
8058	5/8hz	apex	11	35.2	14	3	6.69	NA	NA	NA	NA	NA	NA	NA	NA	NA	20.3	NA
8058	5/8hz	apex	11	35.2	28	5	5.39	NA	38.442	27.903	6.322	1.3777	NA	NA	NA	NA	11.9	NA
8058	5/8hz	apex	11	35.2	42	7	NA	NA	38.038	29.306	4.477	1.29796	NA	NA	NA	NA	7.7	NA
8058	5/8hz	apex	11	35.2	58	9	5.85	6.99	35.33	28.453	4.854	1.2417	26.857	13.593	2.235	1.9758	14.7	NA
8420	5/8hz	controle	11.4	38.2	14	3	6.42	NA	14.943	6.041	NA	2.4736	NA	NA	NA	NA	16.1	NA
8420	5/8hz	controle	11.4	38.2	28	5	6.39	NA	17.983	11.608	1.937	1.54919	NA	NA	NA	NA	10.5	NA
8420	5/8hz	controle	11.4	38.2	42	7	5.78	NA	20.521	15.398	2.475	1.33271	NA	NA	NA	NA	13.3	NA
8420	5/8hz	controle	11.4	38.2	61	9	6.03	7.42	33.641	17.851	6.341	1.88454	14.759	7.507	2.276	1.96603	35.7	14.7
8422	3/4hz	apex	11.2	31.1	14	3	6.77	NA	7.273	3.197	1.298	2.27495	NA	NA	NA	NA	11.9	NA
8422	3/4hz	apex	11.2	31.1	28	5	5.7	NA	10.674	5.913	1.266	1.80518	NA	NA	NA	NA	23.8	NA
8422	3/4hz	apex	11.2	31.1	42	7	5.62	NA	21.815	20.598	10.487	1.05908	NA	NA	NA	NA	29.4	NA
8422	3/4hz	apex	11.2	31.1	60	9	6.51	7.15	19.448	11.238	1.304	1.73056	27.316	11.183	2.863	2.44264	28.7	15.4
8425	3/4hz	apex	10	27.6	14	3	6.92	NA	NA	NA	NA	NA	NA	NA	NA	NA	4.9	NA
8425	3/4hz	apex	10	27.6	28	5	5.49	NA	NA	NA	NA	NA	NA	NA	NA	NA	17.5	NA
8425	3/4hz	apex	10	27.6	42	7	5.62	NA	29.322	24.771	3.088	1.18372	NA	NA	NA	NA	NA	NA
8425	3/4hz	apex	10	27.6	60	9	6.03	7.37	35.413	28.777	7.377	1.2306	16.973	7.216	2.342	2.35213	34.3	16.1

## Sheet: Digestibility
Animal	Trat	GS	Proteína serica	BirthWeight	DayBirth	CDMS_g/kg	CDMO_g/kg	CDEB_g/kg MS	CDPB_g/kg	CDEE_g/kg
1	controle	3/4hz	11	27.06	43166	872.627	912.159	906.384	915.299	917.037
9	controle	3/4hz	9.6	38.34	43184	868.021	924.644	915.363	935.511	963.629
24	apex	3/4hz	11	39.4	43201	880.089	915.863	911.267	924.223	960.497
25	controle	5/8hz	11.9	32.65	43203	889.232	939.904	938.43	937.515	956.254
41	apex	5/8hz	10.1	39.7	43222	877.957	916.529	913.008	929.176	951.785
49	controle	5/8hz	10	35.9	43243	881.28	904.974	902.481	901.598	955.541
8020	apex	5/8hz	8.9	31.3	43181	859.439	894.743	886.051	896.925	914.299
8024	apex	5/8hz	11.8	33.57	43188	883.074	919.533	914.662	919.867	923.755
8025	controle	3/4hz	8.6	32.314	43188	850.139	880.402	870.778	894.835	942.628
8027	apex	3/4hz	9.2	27.3	43193	882.328	919.006	914.07	919.54	923.275
8028	controle	5/8hz	9.9	35	43193	876.747	915.429	910.423	930.663	942.506
8035	controle	5/8hz	11.2	31.76	43213	814.601	880.225	869.352	881.444	934.992
8058	apex	5/8hz	11	35.2	43250	872.155	906.45	903.404	904.19	593.908
8420	controle	5/8hz	11.4	38.2	43244	929.232	954.587	949.664	932.206	971.365
8422	apex	3/4hz	11.2	31.1	43244	928.962	965.494	961.952	962.153	982.891
8425	apex	3/4hz	10	27.6	43251	937.058	959.797	959.13	943.472	978.399

## Sheet: Feed efficiciency
Animal	Trat	GS	PS	BirthWeight	Week	FE
1	controle	3/4hz	11	27.06	1	1.06838
1	controle	3/4hz	11	27.06	2	-0.265797
1	controle	3/4hz	11	27.06	3	0.76242
1	controle	3/4hz	11	27.06	4	0.603151
1	controle	3/4hz	11	27.06	5	0.735872
1	controle	3/4hz	11	27.06	6	0.542084
1	controle	3/4hz	11	27.06	7	0.639928
1	controle	3/4hz	11	27.06	8	0.806995
1	controle	3/4hz	11	27.06	9	-0.304839
8020	apex	5/8hz	8.9	31.3	1	4.92039
8020	apex	5/8hz	8.9	31.3	2	0.254073
8020	apex	5/8hz	8.9	31.3	3	0.369529
8020	apex	5/8hz	8.9	31.3	4	0.876733
8020	apex	5/8hz	8.9	31.3	5	0.769416
8020	apex	5/8hz	8.9	31.3	6	0.588492
8020	apex	5/8hz	8.9	31.3	7	0.726583
8020	apex	5/8hz	8.9	31.3	8	0.30066
8020	apex	5/8hz	8.9	31.3	9	0.454074
8024	apex	5/8hz	11.8	33.57	1	0.256422
8024	apex	5/8hz	11.8	33.57	2	0.725018
8024	apex	5/8hz	11.8	33.57	3	0.44993
8024	apex	5/8hz	11.8	33.57	4	0.384284
8024	apex	5/8hz	11.8	33.57	5	0.76191
8024	apex	5/8hz	11.8	33.57	6	0.449212
8024	apex	5/8hz	11.8	33.57	7	0.567104
8024	apex	5/8hz	11.8	33.57	8	0.430806
8024	apex	5/8hz	11.8	33.57	9	0.662931
8025	controle	5/8hz	8.6	32.314	1	1.17015
8025	controle	5/8hz	8.6	32.314	2	0.958546
8025	controle	5/8hz	8.6	32.314	3	0.216585
8025	controle	5/8hz	8.6	32.314	4	0.908985
8025	controle	5/8hz	8.6	32.314	5	0.536768
8025	controle	5/8hz	8.6	32.314	6	0.653789
8025	controle	5/8hz	8.6	32.314	7	0.652581
8025	controle	5/8hz	8.6	32.314	8	0.451756
8025	controle	5/8hz	8.6	32.314	9	0.538065
9	controle	3/4hz	9.6	38.34	1	2.62114
9	controle	3/4hz	9.6	38.34	2	NA
9	controle	3/4hz	9.6	38.34	3	NA
9	controle	3/4hz	9.6	38.34	4	0.047811
9	controle	3/4hz	9.6	38.34	5	0.730411
9	controle	3/4hz	9.6	38.34	6	0.549329
9	controle	3/4hz	9.6	38.34	7	0.582858
9	controle	3/4hz	9.6	38.34	8	0.558755
9	controle	3/4hz	9.6	38.34	9	0.565847
8027	apex	3/4hz	9.2	27.3	1	1.08758
8027	apex	3/4hz	9.2	27.3	2	-0.0222735
8027	apex	3/4hz	9.2	27.3	3	1.42279
8027	apex	3/4hz	9.2	27.3	4	0.505118
8027	apex	3/4hz	9.2	27.3	5	0.535854
8027	apex	3/4hz	9.2	27.3	6	0.666765
8027	apex	3/4hz	9.2	27.3	7	0.236873
8027	apex	3/4hz	9.2	27.3	8	0.633803
8027	apex	3/4hz	9.2	27.3	9	0.474936
8028	controle	5/8hz	9.9	35	1	1.10364
8028	controle	5/8hz	9.9	35	2	0.293378
8028	controle	5/8hz	9.9	35	3	-0.796017
8028	controle	5/8hz	9.9	35	4	0.863186
8028	controle	5/8hz	9.9	35	5	0.425242
8028	controle	5/8hz	9.9	35	6	0.531717
8028	controle	5/8hz	9.9	35	7	0.599635
8028	controle	5/8hz	9.9	35	8	0.674992
8028	controle	5/8hz	9.9	35	9	0.769274
24	apex	3/4hz	11	39.4	1	0.903842
24	apex	3/4hz	11	39.4	2	0.0875392
24	apex	3/4hz	11	39.4	3	0.216027
24	apex	3/4hz	11	39.4	4	0.190044
24	apex	3/4hz	11	39.4	5	0.837943
24	apex	3/4hz	11	39.4	6	0.468
24	apex	3/4hz	11	39.4	7	0.644602
24	apex	3/4hz	11	39.4	8	0.515405
24	apex	3/4hz	11	39.4	9	0.601998
25	controle	5/8hz	11.9	32.65	1	0.873714
25	controle	5/8hz	11.9	32.65	2	0.357204
25	controle	5/8hz	11.9	32.65	3	0.0976845
25	controle	5/8hz	11.9	32.65	4	0.665852
25	controle	5/8hz	11.9	32.65	5	0.784777
25	controle	5/8hz	11.9	32.65	6	0.87646
25	controle	5/8hz	11.9	32.65	7	0.40713
25	controle	5/8hz	11.9	32.65	8	0.582293
25	controle	5/8hz	11.9	32.65	9	0.641898
8035	controle	5/8hz	11.2	31.76	1	2.43426
8035	controle	5/8hz	11.2	31.76	2	-0.0797678
8035	controle	5/8hz	11.2	31.76	3	0.343054
8035	controle	5/8hz	11.2	31.76	4	0.825134
8035	controle	5/8hz	11.2	31.76	5	0.546797
8035	controle	5/8hz	11.2	31.76	6	0.667017
8035	controle	5/8hz	11.2	31.76	7	0.721384
8035	controle	5/8hz	11.2	31.76	8	0.455755
8035	controle	5/8hz	11.2	31.76	9	0.702371
41	apex	5/8hz	10.1	39.7	1	1.59974
41	apex	5/8hz	10.1	39.7	2	0
41	apex	5/8hz	10.1	39.7	3	0.704689
41	apex	5/8hz	10.1	39.7	4	0.118203
41	apex	5/8hz	10.1	39.7	5	0.731069
41	apex	5/8hz	10.1	39.7	6	0.39325
41	apex	5/8hz	10.1	39.7	7	0.620516
41	apex	5/8hz	10.1	39.7	8	0.413379
41	apex	5/8hz	10.1	39.7	9	0.527314
49	controle	5/8hz	10	35.9	1	0.627702
49	controle	5/8hz	10	35.9	2	0.152003
49	controle	5/8hz	10	35.9	3	-0.13286
49	controle	5/8hz	10	35.9	4	0.544614
49	controle	5/8hz	10	35.9	5	0.768955
49	controle	5/8hz	10	35.9	6	0.835182
49	controle	5/8hz	10	35.9	7	0.584561
49	controle	5/8hz	10	35.9	8	0.562878
49	controle	5/8hz	10	35.9	9	0.575847
8420	controle	5/8hz	11.4	38.2	1	1.5296
8420	controle	5/8hz	11.4	38.2	2	-0.0194115
8420	controle	5/8hz	11.4	38.2	3	0.340358
8420	controle	5/8hz	11.4	38.2	4	0.627814
8420	controle	5/8hz	11.4	38.2	5	0.590081
8420	controle	5/8hz	11.4	38.2	6	0.507311
8420	controle	5/8hz	11.4	38.2	7	0.600033
8420	controle	5/8hz	11.4	38.2	8	0.594466
8420	controle	5/8hz	11.4	38.2	9	0.775511
8422	apex	3/4hz	11.2	31.1	1	1.14267
8422	apex	3/4hz	11.2	31.1	2	0.496456
8422	apex	3/4hz	11.2	31.1	3	-0.190917
8422	apex	3/4hz	11.2	31.1	4	0.23841
8422	apex	3/4hz	11.2	31.1	5	0.535846
8422	apex	3/4hz	11.2	31.1	6	0.499711
8422	apex	3/4hz	11.2	31.1	7	0.656481
8422	apex	3/4hz	11.2	31.1	8	0.719001
8422	apex	3/4hz	11.2	31.1	9	0.713359
8058	apex	5/8hz	11	35.2	1	0.715682
8058	apex	5/8hz	11	35.2	2	-0.148251
8058	apex	5/8hz	11	35.2	3	0.710536
8058	apex	5/8hz	11	35.2	4	0.511657
8058	apex	5/8hz	11	35.2	5	0.684791
8058	apex	5/8hz	11	35.2	6	0.660703
8058	apex	5/8hz	11	35.2	7	0.631439
8058	apex	5/8hz	11	35.2	8	0.472749
8058	apex	5/8hz	11	35.2	9	0.671904
8425	apex	3/4hz	10	27.6	1	2.02334
8425	apex	3/4hz	10	27.6	2	-0.789723
8425	apex	3/4hz	10	27.6	3	0.848613
8425	apex	3/4hz	10	27.6	4	0.549594
8425	apex	3/4hz	10	27.6	5	0.372345
8425	apex	3/4hz	10	27.6	6	0.502308
8425	apex	3/4hz	10	27.6	7	0.748841
8425	apex	3/4hz	10	27.6	8	0.612892
8425	apex	3/4hz	10	27.6	9	0.323958

[truncated: 8 more sheets: Euthanasia, Glucose, Hemogram, Histology, IGF-1, Weight, Health scores, GeneExpression]
